# Supplementary material for: Genome-Wide Analysis of Citrus R2R3MYB Genes and Their Spatiotemporal Expression under Stresses and Hormone Treatments
Source: PLoS One. 2014 Dec 4;9(12):e113971. doi: 10.1371/journal.pone.0113971 (PMC4256393; doi:10.1371/journal.pone.0113971)
Supplement: Table S2 — The relative expression data of CitMYB genes under different stresses and hormone treatments. (XLSX) [file pone.0113971.s004.xlsx]

## Sheet: Sheet1
	处理	MYB1		MYB2		MYB3		MYB4		MYB5		MYB6		MYB7		MYB8		MYB9		MYB10		MYB11		MYB12		MYB13		MYB14		MYB15		MYB16		MYB17		MYB18		MYB19		MYB20		MYB21		MYB22		MYB23		MYB24
		重复	平均值	重复	平均值	重复	平均值	重复	平均值	重复	平均值	重复	平均值	重复	平均值	重复	平均值	重复	平均值	重复	平均值	重复	平均值	重复	平均值	重复	平均值	重复	平均值	重复	平均值	重复	平均值	重复	平均值	重复	平均值	重复	平均值	重复	平均值	重复	平均值	重复	平均值	重复	平均值	重复	平均值
NaCl	A1-1	0.139396	0.256429	0.198759	0.250221	1.48735	1.63845	1.72157	1.87027	0.152807	0.126948	0.683077	1.3688	0.992481	1.08477	0.00830928	0.00727022	0.0390451	0.0456929	0	0.00160525	3.56797	3.56797			0.124551	0.119894	0.0272288	0.0533327	0.00705923	0.0178405	2.24991	2.68277	0.290141	0.216236	0.428352	0.240864	0.0871835	0.0871835	0.00595347	0.00612157	0.25414	0.318243	0.0854161	0.105348			0	0.00218635
	A1-2	0.750291		0.483472		1.55581		1.92684		0.0912959		1.27206		1.14487		0.0129859		0.051655		0.00214853		0				0.118794		0.0533327		0.0178405		2.77369		0.209484		0.0533752		0.0191663		0.00827942		0.312181		0.091362				0
	A1-3	0.256429		0.301682		1.87218		1.9624		0.13674		1.46553		1.11696		0.00623116		0.0463785		0.00106197		0				0.116336		0.123619		0.104665		3.02469		0.149083		0		0.256353		0.00413184		0.388409		0.139266				0.00218635
	A3-1	0	0.00512879	7.5186	0.300683	0.263403	0.229563	0.396522	0.334829	0.0264226	0.0296673	0.176523	0.180587	0.281026	0.241944	0.00719816	0.00719816	0.0436549	0.0502361	0	3.15629	0.0732288	0.0820995			0.048569	0.0697852	0.013926	0.00260249	0.00256168	0.00219951	0.751459	0.825544	0.123203	0.149043	0	0	0.0371509	0.0278979	0.000824998	0.00346293	0.611073	0.602481	0.171107	0.204163			0.0112639	0.0343817
叶片	A3-2	0.00512879		0.337428		0.217632		0.323513		0.0959143		0.20199		0.237023		0.021848		0.0490418		3.15629		0.0909702				0.0939828		0.00260249		0.00222907		0.94778		0.197539		0		0.0205984		0.00513704		0.587342		0.269195				0.0283566
	A3-3	0		0.263939		0.207654		0.284451		0.0329119		0.163248		0.207783		0.00367013		0.0580116		0		0.0451819				0.0668038		0.0012324		0.00180778		0.777391		0.126386		0		0.0259443		0.00178882		0.609027		0.172188				0.0404069
	A5-1	0.0139554	0.0443918	0.238941	0.281454	0.32457	0.302402	0.664055	0.676812	0.56947	0.564836	0.45758	0.366655	0.496968	0.381588	0.0116815	0.0204781	0.0463344	0.0434386	0.00279108	0.00279472	0.0109053	0.0999883			0.194629	0.183423	0.00113367	0.0178099	2.25433	0.0016272	0.999947	0.908602	0.121852	0.123809	0	0	0.0111653	0.00683757	0.0029628	0.0040257	0.656079	0.594585	0.143621	0.127716			0.0145107	0.0135726
	A5-2	0.0371202		0.278759		0.28602		0.590386		0.5068		0.322273		0.337071		0.0176863		0.0411013		0.00279837		0.0935872				0.157942		2.25433		0.000135149		0.857978		0.0708148		0		0		0.0033671		0.529964		0.109562				0.00636398
	A5-3	0.0516634		0.326663		0.296616		0.775995		0.618238		0.320114		0.310724		0.0232698		0.0428801		0.0091413		0.106389				0.197699		0.0344862		0.0016272		0.867881		0.17876		0		0.00250988		0.0057472		0.597712		0.129966				0.0126346
	A2-1	2.54008	0.674423	0.28944	0.258754	0.478024	0.877784	1.27917	1.16083	0.178191	0.15533	0.718122	0.328579	1.09106	0.88959	0.884063	0.788767	1.08922	0.921265	0.0227543	0.0201175	0.0451633	0.183958			0.869025	0.693787	0.0554417	0.0399186	0.0005908	0.000534909	1.35781	1.11327	0.0571294	0.0672748	0	0.0119051	0.00125847	0.00157825	1.08891	0.972083	0.124104	0.131247	0.34331	0.266563			1.29283	1.20693
	A2-2	0.674423		0.111125		0.873332		0.933505		0.178629		0.32988		0.856079		0.887871		0.924606		0.0225027		0.322752				0.697304		1.34701		0.000479018		0.967866		0.0728111		0.0119051		0.000412937		1.08283		0.160146		0.226823				1.53662
	A2-3	0.0492924		0.228067		0.882237		1.26983		0.109169		0.327278		0.721635		0.594366		0.749969		0.0150955		1.34701				0.515032		0.0243956		0.000995721		1.01413		0.071884		0		0.00306335		0.744512		0.109491		0.229556				0.791353
	A4-1	0.00960102	0.010221	0.156538	0.177837	0.243271	0.278312	0.40598	0.479783	0.386677	0.407802	0.202866	0.193486	0.361651	0.3508	0.432099	0.44489	0.28694	0.27673	0	0.0139046	0.275444	0.336598			0.825486	0.948493	3.43052	0.0119061	0.00136191	0.0010486	0.556988	0.600347	0.340486	0.293035	0	0	0.00354611	0.00327982	0.527174	0.536947	0.365102	0.339362	0.215419	0.273355			0.426133	0.413342
根	A4-2	0.0409038		0.226115		0.313354		0.520211		0.423604		0.211942		0.341195		0.417483		0.28228		0		0.397752				1.0433		0.00228993		0.000817233		0.613897		0.259066		0		0.0017968		0.615974		0.330864		0.283148				0.433251
	A4-3	0.010841		0.150859		0.771026		0.513158		0.413125		0.16565		0.349554		0.485088		0.26097		0.0139046		3.43052				0.976696		0.0215222		0.00096665		0.630154		0.279553		0		0.00301353		0.467693		0.32212		0.321499				0.380642
	A6-1	0.0746659	0.0922965	0.0538232	0.0543815	0.259389	0.12165	0.205128	0.389241	0.983753	1.21105	0.0333181	0.0371593	0.199485	0.21423	0.515128	0.471571	0.764481	0.624519	0.000184587	0.000175454	1.82516	0.139761			2.49648	2.32267	0.000810674	0.0302262	0	0.00106254	0.459771	0.454322	0.297302	0.283628	1.08315	0.564684	0.00405459	0.0214308	0.1164	0.152117	0.54303	0.466872	0.246222	0.173132			0.157288	0.228991
	A6-2	0.0909064		0.0406298		0.0623612		0.371947		1.16024		0.0391354		0.201254		0.428389		0.683062		0.000166321		0.0735214				2.49523		0.0213091		0.000461881		0.481915		0.21431		0.0462193		0.0197076		0.181297		0.389954		0.0741627				0.300694
	A6-3	0.111317		0.0686913		0.12165		0.406534		1.48914		0.0390245		0.24195		0.471196		0.426014		0		0.206				1.9763		0.0391433		0.0016632		0.42128		0.339271		0		0.023154		0.158653		0.467632		0.199011				0
ABA	B1-1	0.0603185	0.0770018	3.83353	1.82219	0.19936	0.23108	0.373946	0.386449	0.0332335	0.0132041	0.313248	0.384827	0.303421	0.334697	0.00558564	0.00533808	0.0268011	0.030548	0.00622472	0.00622472	0.0882469	0.0886235			0.0729084	0.0645118	12.6752	0.0260402	0.000142501	0.000250717	0.68651	0.745582	0.104528	0.127232	0	0	0.00471964	0.00471964	0.00301057	0.00447648	0.29364	0.273093	0.0750261	0.0734405			0.00869073	0.00646937
	B1-2	0.00386186		1.19653		0.24235		0.42729		0.0141477		0.42236		0.298559		0.00489229		0.0297247		0		0.0890002				0.0650596		12.6752		0.000250717		0.69767		0.143372		0		0.0116183		0.00630578		0.244019		0.0640829				0.00408087
	B1-3	0.0936851		1.82219		0.25153		0.358111		0.0122604		0.418874		0.40211		0.0055363		0.0351182		0		0				0.0555673		0.0260402		0.000646003		0.852567		0.133795		0		0.00283737		0.0041131		0.281622		0.0812126				0.00663651
	B3-1	0.00519564	0.00593588	0.307045	0.400322	0.376771	0.326098	0.302147	0.249985	0.0471139	0.0213983	0.327351	0.251756	0.358112	0.305371	0.00634295	0.0100195	0.0317191	0.0413559	0	0.0128848	1.37804	0.044099			0.0414476	0.0428684	5.01774	0	0.0023396	0.000813306	1.00551	0.934714	0.107329	0.100371	0	0	0.0336636	0.0142793	0.000479109	0.00195622	0.355318	0.264641	0.294226	0.252238			0.00729498	0.00767376
叶片	B3-2	0.00667611		0.35369		0.27118		0.183935		0.0249205		0.19879		0.252136		0.0138903		0.0389915		0		0.0311417				0.0391143		5.01774		0.000813306		0.805904		0.0907931		0		0.0142793		0.00279894		0.216271		0.24877				0.00364971
	B3-3	0		0.54023		0.330341		0.263875		0.0178762		0.229128		0.305864		0.00982515		0.0533571		0.0128848		0.0570563				0.0480432		5.01774		0.000233723		0.99273		0.102991		0		0.00782587		0.00111351		0.222334		0.213719				0.0120766
	B5-1	0.257442	0.186521	0.228674	0.286971	0.209055	0.22964	0.81426	0.850787	0.58932	0.673593	0.117621	0.128691	0.554114	0.505544	0.00555573	0.00715054	0.0584461	0.0709843	0.0213479	0.0188179	0.197259	0.197259			0.0754734	0.0905613	0.0847255	0.0923651	0.000280179	0.00032754	0.562562	0.622371	0.126519	0.16716	0.144999	0.144999	0.00543387	0.00540665	0.000291449	0.000425437	0.512958	0.515317	0.846766	1.01941			0.00300266	0.00312155
	B5-2	0.113028		0.272547		0.198446		0.537522		0.703813		0.11293		0.399108		0.00822797		0.0638374		0		0				0.0958629		0.214347		0.0003749		0.614913		0.17384		0		0.00406016		0.000495704		0.452295		0.950875				0.00307085
	B5-3	0.189094		0.359692		0.281418		1.20058		0.727645		0.155521		0.56341		0.00766791		0.0906694		0.0162879		0				0.100348		0.100005		0.00011059		0.689638		0.201121		0		0.00537943		0.000489158		0.580698		1.26058				0.00329114
	B2-1	0.288384	0.233306	0.336517	0.336517	1.37264	1.28798	1.65392	1.41999	0.210523	0.198392	0.994361	0.790182	0.803306	0.748302	0.816583	0.898806	0.763005	0.853474	0.00445843	0.00445843	0.2512	0.24621			0.923135	0.835159	0.0245878	0.0358459	0.000842723	0.000871289	1.097	1.13581	0.0708206	0.096218	0	0	0.00897526	0.0065226	0.925754	1.00847	0.134021	0.139472	0.342897	0.353262			0.626186	1.45268
	B2-2	0.178229		1.38035		1.09414		1.48723		0.165143		0.681408		0.688266		0.704812		0.766632		0.0105331		0.241221				0.825988		2.28077		0.00100116		0.91563		0.121615		0		0.00406993		0.772039		0.111878		0.321853				1.30045
	B2-3	0.787761		0.124256		1.39716		1.11881		0.219511		0.694777		0.753335		1.17502		1.03078		0.000373562		0				0.756354		0.047104		0.000769987		1.39481		0.28809		0		0		1.32762		0.172518		0.395036				1.60491
	B4-1	0.0314262	0.0300483	0.157156	0.154162	0.607929	0.760929	0.42819	0.474037	0.305108	0.313054	0.605206	0.638466	0.552132	0.636958	0.449809	0.519282	0.280407	0.396922	0.000341459	0.00183288	0	0.022293			0.309651	0.340602	2.37058	0.00650218	8.23229e-05	0.000204537	0.661161	0.707303	0.194079	0.198119	0	0	0	0.000159662	0.557505	0.723958	0.0902926	0.103298	1.31046	1.62445			0.641353	1.12925
根	B4-2	0.0286703		0.141438		0.884386		0.490229		0.328596		0.565615		0.678786		0.549032		0.462453		0		0.022293				0.311061		2.37058		0.000362513		0.787713		0.202159		0		0		0.842933		0.116609		2.03139				1.21233
	B4-3	0.0599115		0.163891		0.790473		0.503691		0.305458		0.744579		0.679956		0.559004		0.447905		0.00332431		0				0.401096		0.00650218		0.000168776		0.673037		0.0673937		0		0.000159662		0.771437		0.102993		1.53151				1.04617
	B6-1	0.212524	0.204172	0.870728	0.534429	2.11623	1.98063	1.78181	1.88043	1.49129	1.39134	0.502549	0.378323	1.02505	1.8609	2.22204	1.96899	2.22204	2.01286	0.0188143	0.010745	1.2371	0.086058			0.556414	0.484241	0.00661551	0.00327452	0.000419483	0.00043021	1.13044	0.895703	2.05629	0.258836	0.0395767	0.0411962	0.000159742	0.000200044	2.09928	1.56741	0.751571	0.408579	2.12184	1.81022			2.21631	1.94188
	B6-2	0.19582		0.619697		2.04619		2.00675		1.20644		0.330505		1.74571		1.85792		1.85599		0.00903567		0.086058				0.230453		0.00280094		0.000440936		0.92646		0.235689		0.0428157		0.000240345		1.36475		0.365992		1.57534				1.9662
	B6-3	0.502107		0.449161		1.77948		1.85272		1.47628		0.301915		1.97609		1.82701		1.96055		0.0124544		0.0193866				0.412068		0.00374811		6.83706e-05		0.630212		0.281983		0.100514		0		1.23821		0.451165		1.73348				1.64313
JA	C1-1	0.0807377	0.0664118	2.82581	1.63754	0.486554	0.470661	0.672325	0.709601	0.0441695	0.0555413	0.865631	0.83172	0.379411	0.366918	0.00664122	0.00664122	0.061778	0.0733905	0.145005	0.181802	0.0817422	0.0817422			0.0745397	0.0597394	0.00699101	0.01114	0.000251837	0.000301306	0.710703	0.718132	0.134832	0.142917	0	0	0.14926	0.0797381	0.00116256	0.000876255	0.324281	0.276921	0.158147	0.17851			0.00595124	0.00510829
	C1-2	0.0520859		1.6021		0.497847		0.822729		0.0992312		0.946269		0.394943		0.0192218		0.0366937		0.218599		3.05905				0.0408501		0.015289		0		0.783857		0.16912		0		0.0715082		0.000589952		0.283311		0.197084				0
	C1-3	0.00662216		1.67299		0.427583		0.633748		0.0232233		0.683259		0.3264		0.00161507		0.085003		3.77204		0				0.0638283		0.000243853		0.000652082		0.659835		0.124799		0		0.0184462		0		0.223172		0.180299				0.00426535
	C3-1	0.0428592	0.0372454	0.355814	0.45949	0.844016	0.713697	0.797264	0.869833	0.0743845	0.07448	0.624852	0.592392	0.326038	0.262403	0.00683433	0.0053129	0.0836505	0.0874997	0.00480956	0.00412277	1.16632	0.013444			0.158291	0.126898	0.0246277	0.0391108	0.00286755	0.00298239	0.84917	0.767593	0.251342	0.131781	0.0173919	0.0172224	0.00649752	0.0133818	0.00735315	0.00304169	1.6083	1.48751	0.136521	0.110776			0.00907024	0.00866919
叶片	C3-2	0.0316316		0.563166		0.65587		0.942402		0.0745756		0.559931		0.264169		0.00378893		0.0913488		0.00395896		0.0160847				0.127217		0.0535939		0.00337171		0.759219		0.126902		1.16632		0.0133818		0.000441689		1.62919		0.10453				0.00472329
	C3-3	0.00637226		0.00960719		0.641205		0.436096		0.0270652		0.300785		0.197002		0.00531544		0.0480493		0.00359978		0.0108033				0.0951855		1.16632		0.00270789		0.694388		0.13666		0.0170529		0.055563		0.00133022		1.22504		0.0912788				0.00826814
	C5-1	0.00851641	0.273031	0.255957	0.289569	0.410831	0.42888	1.55662	1.66459	4.66408	4.63987	0.0679464	0.0737795	0.766414	0.799258	0.0150644	0.0164895	0.0478692	0.0543297	0.000675551	0.00514044	0	0.0807767			0.242019	0.276106	0.0614745	0.07969	0.0019892	0.00281389	0.562544	0.572566	0.26158	0.207853	0	0	0.00572313	0.0191803	0.00918725	0.0117674	0.906443	0.886366	0.0579898	0.0580644			0.0438599	0.037499
	C5-2	0.242111		0.043244		0.452417		1.77257		4.97143		0.0870361		0.856606		0.0262709		0.0632194		0		0.0807767				0.350045		0.0979054		0.00036375		0.586639		0.178657		0		0.0198114		0.0143476		0.847315		0.0629964				0.00182332
	C5-3	0.30395		0.323182		0.423391		0.491287		4.28411		0.0663559		0.774755		0.00813307		0.0519005		0.00960534		0				0.236256		0.199084		0.00363858		0.568516		0.183321		0		0.0185492		0.00416019		0.905341		0.0532069				0.0311381
	C2-1	0.0336483	0.0568937	0.383239	0.0621816	0.677458	0.681983	0.673761	0.660057	0.257654	0.247144	0.743803	0.847178	0.780655	0.708702	0.753658	0.688043	0.596593	0.550352	0.00569662	0.00452826	0.604204	0.604204			0.592908	0.645163	0.212614	0.154316	0.000787594	0.000772448	0.528888	0.55721	0.15173	0.161221	0.0112028	0.0112028	0	0.0060522	0.999987	1.0655	0.139981	0.157352	0.799688	0.740963			1.77325	1.523
	C2-2	0.0586454		0.0584087		0.688774		0.599591		0.257827		0.869834		0.731639		0.641538		0.525032		0.00335989		0				0.559067		0.00195797		0.000757301		0.500722		0.276474		0		0		0.934079		0.160356		0.730977				1.4769
	C2-3	0.0783875		0.0659544		0.679716		0.706818		0.22595		0.927896		0.613811		0.668934		0.529431		0.00101629		0				0.783512		0.0960182		0.00043352		0.64202		0.170711		0		0.0060522		1.26245		0.171718		0.692223				1.31887
	C4-1	0.000645511	0.0181481	0.189028	0.0863303	0.643848	0.611425	0.429063	0.544123	0.504344	0.44424	0.850568	0.755617	0.767795	0.621776	1.17187	0.981305	0.870601	0.90859	0.00301552	0.00661102	2.4943	0.334763			0.564026	0.321133	0.161378	0.204271	0.0111789	0.0108202	0.903667	0.88417	0.253737	0.320313	0.254819	0.142696	0.000881456	0.000590964	0.739065	0.605316	0.228059	0.333027	0.2716	0.261595			0.897909	1.01249
根	C4-2	0		0.0766222		0.613304		0.567057		0.398087		0.743909		0.397557		0.840487		0.892767		0.0129979		0.185375				0.32242		0.247165		0.130891		1.00873		0.282077		0.0305727		0		0.483698		2.07467		0.231435				1.23532
	C4-3	0.0356508		0.0960384		0.577123		0.63625		0.430287		0.672374		0.699976		0.931554		0.962402		0.00661102		0.48415				0.319846		2.4943		0.0104615		0.740111		0.425126		0		0.000300471		0.593185		0.437995		0.281751				0.904245
	C6-1	0.0606063	0.0646906	0.282553	0.419603	1.02046	0.885569	0.772367	0.706663	0.944355	0.82499	0.482164	0.356469	0.948867	0.652973	0.718817	0.72587	1.45197	1.25682	0.0025233	0.00956191	0	0			1.3468	1.06121	2.28946	2.26992	9.09486e-05	9.99191e-05	0.41253	0.422522	0.172034	0.202987	0	1.81201	0.000178076	0.000953427	0.521648	0.445967	0.412266	0.297815	0.0965202	0.131604			0.818075	0.701388
	C6-2	0.0402296		0.421994		0.927191		0.796768		0.838869		0.268426		0.569693		0.797834		1.25105		0.0166005		0				1.01918		2.25038		0.00010889		0.0903677		0.0814429		0		0.000953427		0.489176		0.414423		0.176749				0.806001
	C6-3	0.0687749		0.554261		0.709056		0.550854		0.691747		0.318817		0.440359		0.660958		1.06744		0		0				0.817647		0.492074		0.000331976		0.432513		0.355484		1.81201		0.00336855		0.327077		0.066755		0.121543				0.480089
冷	E1-1	0.135824	0.0669333	0.198838	0.198838	0.136835	0.130078	0.462685	0.398879	0.0622989	0.0476866	0.471902	0.437904	0.205126	0.207701	0.00561258	0.00233018	0.0240315	0.0189194	0.0143653	0.009831	0.0258566	0.0265953			0.0670024	0.063153	0.208419	0.182869	0.000931749	0.00103679	0.612001	0.612282	0.141054	0.116168	0.400257	0.217855	0.0031343	0.00345791	0.00283332	0.00157709	0.264364	0.272065	0.0653321	0.0541381			0.00582044	0.00049218
	E1-2	0.0610406		0		0.133168		0.389605		0.035819		0.452974		0.221061		0.00227316		0.0173859		0		0.027334				0.0653019		0.152131		0.000307977		0.626983		0.0902597		0.0354522		0.00393803		0		0.282133		0.0463617				0.000522893
	E1-3	0.072826		0.00217797		0.12023		0.344346		0.044942		0.388835		0.196917		0.00238721		0.0153408		0.00529671		0.621748				0.0571547		0.188059		0.00114182		0.597863		0.11719		0		0.00330141		0.000320859		0.269698		0.0507207				0.000461466
	E3-1	0.0641777	0.0565739	0.0396825	0.0423013	0.171936	0.144485	0.619583	0.696515	0.0609055	0.0622306	0.418431	0.443306	0.272792	0.282879	0.0110744	0.00951395	0.0513378	0.0569652	0.00230853	0.00416111	2.03139	0.105708			0.113431	0.105693	0.146252	0.134747	0.000692117	0.00160923	0.840408	0.93571	0.213291	0.196503	0.284431	0.151994	0.00581222	0.0050171	0.00270539	0.00108776	0.478436	0.566401	0.0874989	0.0855084			0.00401771	0.00323789
叶片	E3-2	0.0109601		0.0853368		0.145321		0.773446		0.0718621		0.42143		0.272484		0.00881966		0.0480071		0.00601369		0.105708				0.111205		0.069202		0.00134707		0.843707		0.150252		0		0.00401465		0.000458804		0.57442		0.0742418				0.00271895
	E3-3	0.0489701		0.0449201		0.116197		0.316277		0.0539243		0.490057		0.303362		0.00864777		0.0715506		0		0				0.0924422		0.123241		0.00187139		1.12301		0.225965		0.0195572		0.00522442		9.90943e-05		0.646348		0.0947845				0.00297702
	E5-1	0.292755	0.315675	0.318933	0.318933	0.103867	0.119148	0.244304	0.244304	0.042174	0.049851	0.303505	0.321935	0.166021	0.200435	0.0117478	0.00837779	0.0166737	0.0221095	0.0916942	0.0189122	0	2.22204			0.0548369	0.0595911	0.0402065	0.0352609	0.000494105	0.000505594	0.634895	0.620287	0.403553	0.501793	1.85738	1.18678	0.260377	0.27114	0.00170513	0.00179093	0.291181	0.316511	0.0595696	0.0649262			0.00295969	0.00301255
	E5-2	0.352012		0.190767		0.125001		0.131033		0.0575279		0.329415		0.194714		0.00660757		0.0257916		0.00549627		0				0.0641667		0.0303152		0.000398667		0.534591		0.546769		0.516181		0.0975819		0.00091819		0.264438		0.0664401				0.00268199
	E5-3	0.30226		0.685853		0.128575		0.586935		0.0274577		0.332885		0.240568		0.006778		0.0238632		0.0189122		2.22204				0.0597697		2.22204		0.000624011		0.691376		0.555055		0		0.281903		0.00187673		0.393915		0.0687689				0.00339596
	E2-1	0.0671873	0.0377963	0.114145	0.288082	1.02635	1.06971	1.42787	1.54522	0.201421	0.20797	0.93375	1.11877	0.103192	0.103192	0.99102	0.971985	0.739529	0.89372	0.00124718	0.0013538	2.08155	0.288458			0.90387	1.76843	0.172348	0.0912339	0.000128726	0.00039578	1.26284	1.31229	0.0493901	0.0637838	0.262044	0.262044	0.00649288	0.0067862	1.09026	0.916724	0.185927	0.193787	0.176046	0.274332			2.06919	1.62745
	E2-2	0.0394929		0.318924		1.09964		1.79409		0.253388		1.30001		0.460459		1.06204		0.957597		0.000948205		0.288458				1.63075		0.100674		0.000433187		1.35194		0.0785314		0		0.00263899		1.03841		0.201647		0.307253				1.78054
	E2-3	0.0360997		0.257241		1.08313		1.41371		0.1691		1.12256		0.0158665		0.862896		0.984034		0.00146042		2.08155				1.90611		0.0817936		0.000358374		1.3221		0.06343		0		0.00707952		0.621499		0.0494972		0.339696				1.03262
	E4-1	0.0205513	0.0142298	0.102305	0.0974486	1.32565	1.41196	1.47087	1.7704	0.436448	0.36902	1.28984	1.26416	0.013722	0.114241	1.80053	1.69287	1.68086	1.43848	0.001176	0.00391356	0	0.169075			4.36375	4.21389	0.144805	0.117948	0.000334908	0.00042864	1.53177	1.76048	0.609474	0.439105	0	0.534984	0.0125611	0.011138	2.74268	2.73168	0.0451364	0.22046	0.740192	0.839047			0.462872	0.462872
根	E4-2	0.0139126		0.076139		1.47834		2.05676		0.345035		1.09263		0.739168		0.493443		1.43709		0.00665112		0.157257				4.33932		0.0945628		4.8036e-05		2.12193		0.352066		0.534984		0.00261733		2.51859		0.191011		0.716122				3.34545
	E4-3	0.00822542		0.113902		1.4319		1.78357		0.325576		1.41003		0.114241		1.58521		1.19748		0		0.180893				3.93859		0.114475		0.000902977		1.62775		0.355774		0		0.00971484		2.93377		0.249909		1.06083				0.0359303
	E6-1	1.11439	1.3106	0.36894	0.419684	0.907893	0.893148	1.60081	1.51747	0.395524	0.320645	1.39144	1.54945	0.443057	0.604297	1.33399	1.15915	0.566848	0.686861	0.39141	1.22333	0	0.34178			2.78013	2.45517	0.22249	0.185686	0	0.00157309	0.577445	0.938557	0.543912	0.563953	0.204419	0.300348	0.00885218	0.00901165	1.04912	1.26513	0.0166507	0.224396	0.294418	0.520946			3.11638	2.44436
	E6-2	1.35684		0.0707552		0.722511		1.36431		0.30109		1.70746		0.532532		0.499165		0.351558		0.00103845		0.34178				1.86943		1.41079		0.00301392		0.962814		0.554089		0.0091076		0.00917113		1.30201		0.251271		0.547418				2.41538
	E6-3	1.46059		0.470427		1.04904		1.58728		0.265322		0.280637		0.837302		0.984316		0.806875		2.05525		0				2.71596		0.148881		0.000132255		1.27541		0.593857		0.396277		0.0216438		1.44427		0.19752		0.494473				1.80133
脱水	F1-1	0.0680627	0.0680627	0.305674	0.342185	2.26072	1.86876	3.64543	3.25013	0.250415	0.233439	2.25262	1.82155	2.1429	1.88323	0.0218451	0.0206971	0.131866	0.107891	0.000713521	0.000713521	0.241719	0.241719			0.467894	0.372566	0.0891287	0.156561	0.00411504	0.00372903	5.67339	4.08622	1.34423	1.5168	0.223851	0.126795	0.113439	1.5486	0.00789898	0.00754616	1.02435	0.773141	0.179142	0.14926			0	0.00456498
	F1-2	0		0.342886		1.83104		3.65128		0.218938		1.66289		1.87407		0.019549		0.0904423		0		0				0.277239		0.172009		0.00334301		3.41864		1.35747		0.0297384		1.5486		0		0.696855		0.140818				0
	F1-3	0		0.377995		1.51451		2.45367		0.230963		1.54913		1.63273		0.0440744		0.101364		0		0				0.145931		0.141112		10.1888		3.16663		1.8487		0		11.0738		0.00719333		0.59822		0.12782				0.00456498
	F3-1	0.199958	0.0571665	0.474401	0.105177	0.176152	0.176747	0.226924	0.226588	0.117794	0.130942	0.0874633	0.0401486	0.172232	0.179078	0.017026	0.0178148	0.0547588	0.0529774	0.0125448	0.0121427	0.0344669	0.0344669			0.141651	0.1534	0.932914	0.932914	0.00248896	0.00214069	0.831272	0.968141	0.196958	0.23331	1.25783	2.32376	0.000679591	0.000782758	0.00788896	0.00918602	0.623802	0.867471	0.114762	0.139929			0.0307118	0.0282515
叶片	F3-2	0.0571665		0.109613		0.16		0.189889		0.142006		0.0384384		0.158765		0.0175708		0.0393481		0		0				0.150199		4.36375		0.00232938		0.946309		0.252932		2.66357		0.000885925		0.00968478		0.812295		0.148602				0.0215215
	F3-3	0.0195668		0.100742		0.19409		0.26295		0.133026		0.0418589		0.206237		0.0188475		0.0648254		0.0117405		0				0.168349		4.36375		0.00160374		1.12684		0.250041		1.98395		0.00529656		0.00998433		1.16632		0.156423				0.0325212
	F5-1	0.18458	0.0702845	1.50359	0.412899	0.340958	0.312806	0.00714412	0.778787	2.09845	2.31856	0.0157807	0.0180057	0.666147	0.741656	0.0133463	0.0124458	0.0679122	0.063687	0	0.0053826	0.248295	0.279018			0.462138	0.459538	0.302168	0.302168	0.000340003	0.000339643	0.37487	0.387047	0.300394	0.297328	1.02277	1.02277	0.00837887	0.00467101	0.000781479	0.00110025	0.468943	0.489416	2.15125	2.29461			0.000703024	0.000886418
	F5-2	0.0702845		0.293225		0.284654		0.75107		2.53058		0.0168756		0.849999		0.0115453		0.0491619		0.0053826		0.30974				0.412681		0.0733678		0.000165803		0.38791		0.240207		0		0.00466948		0.000392874		0.513132		2.44874				0.00186994
	F5-3	0.0135176		0.532574		0.168253		0.806504		2.32666		0.0213607		0.708823		0.00811462		0.073987		0		0				0.503794		1.4604		0.000339282		0.398361		0.351382		0		0.00467253		0.00212639		0.486173		2.28385				0.00106981
	F2-1	0	0	0.0689635	0.0642773	1.17833	1.22098	1.06055	1.15779	0.251089	0.241588	0.248081	0.525448	1.0333	1.10763	0.55897	0.512619	0.187312	0.243265	0.00316263	0.0044746	0.404801	0.0747977			0.874364	0.8075	0.424749	0.421828	0.00046593	0.00106746	0.460186	1.20157	0.0305963	0.0305963	0.103338	0.723262	0.00458276	0.00388515	1.02326	1.062	0.352774	0.316651	0.281596	0.288762			0.694444	0.778291
	F2-2	0		0.0759041		1.2357		1.16391		0.245401		0.556329		1.04068		0.378099		0.299218		0		0.0747977				0.85894		0.418906		3.05445e-05		1.15423		0.322469		0.936521		0.00318755		0.913828		0.277682		0.369304				1.24891
	F2-3	0		0.0479644		1.24891		1.24891		0.228274		0.494566		1.24891		0.60079		0.609685		0.00578657		0.0309476				0.689194		1.24891		0.00166899		1.24891		0.0107321		0.510002		0.011628		1.24891		0.319499		0.215387				0.391518
	F4-1	0.0187095	0.0446082	0.0711743	0.0173288	0.702471	0.743414	0.7559	0.665541	0.337122	0.24989	1.53037	1.19882	1.08731	0.885839	0.678894	0.642785	0.466696	0.425841	0.00223279	0.00287734	0.109935	0.0674899			1.17474	1.17002	0.270356	0.119151	0.00112722	0.000842768	0.617934	1.22821	0.505232	0.45434	0.0887931	0.419162	0.00423519	0.00410013	0.529528	0.42703	0.290251	0.286573	0.762719	0.67459			0.9752	0.896983
根	F4-2	0.0970976		0.0181826		0.631653		0.516514		0.238246		0.821915		0.680238		0.777882		0.384985		0.00352189		0.0674899				1.16529		0.05642		0.000759771		1.30125		0.549743		0.517918		0.00378555		0.393151		0.305604		0.62593				0.818767
	F4-3	0.0446082		0.0164751		0.896117		0.724208		0.174301		1.24418		0.889973		0.471578		0.0396		0		0.0337332				0.556605		0.119151		0.00064131		1.15517		0.308045		0.320406		0.00427966		0.358412		0.263865		0.63512				0.325611
	F6-1	0.025076	0.106271	0.730993	0.695995	1.415	2.78863	0.654522	1.84698	2.62213	3.8099	0.697804	1.56117	0.800329	0.976208	0.247928	2.34245	1.2455	2.97754	0.00077714	0.00236073	0	0.462337			2.10435	4.28623	0.0203905	0.803968	0.000319855	0.00247455	0.740824	2.89706	5.2474	4.7405	0	0.208603	0.0119325	0.0129557	0.0240328	0.0211818	0.403091	0.854381	2.92377	0.153365			0.973848	2.66477
	F6-2	0.106271		0.660997		2.74558		1.34501		4.20211		1.34094		0.485434		1.75934		3.13375		0.00236073		0.462337				3.6006		0.917771		0.00284973		2.84855		5.29632		0.155193		0.013979		1.17756		0.783602		0.133368				2.38399
	F6-3	0.292117		0.26837		2.83168		2.34895		4.60547		1.7814		1.64286		2.92557		2.82134		0.0135007		0				4.97186		0.690165		0.00209937		2.94556		3.67777		0.262012		0.00496957		0.0183307		0.925159		0.173361				2.94555
[truncated: 154 more columns]

## Sheet: Sheet2
			Leaf						Root									Leaf							Root
Genes	Treatments	Time (h)	Rep.1	Rep.2	Rep.3	average	SD	Statistical test (P<0.05)	Rep.1	Rep.2	Rep.3	average	SD	Statistical test (P<0.05)		Genes	Treatments	Time (h)	Rep.1	Rep.2	Rep.3	average	SD	Statistical test (P<0.05)	Rep.1	Rep.2	Rep.3	average	SD	Statistical test (P<0.05)
CitMYB086	NaCl	0	0.239396	0.250291	0.256429	0.248705	0.00862635	A	0.540085	0.674423	0.492924	0.569144	0.0941747	A		CitMYB042	NaCl	0	0.0423931	0.0385395	0.0375089	0.0394805	0.00257448	A	0.0198067	0.0271198	0.0216469	0.0228578	0.00380395	A
		1	0	0.00512879	0	0.0017096	0.00296111	B	0.00960102	0.0109038	0.010841	0.0104486	0.00073468	B				1	1.97531	1.88302	2.05433	1.97088	0.085739	B	0.000462101	0	0.00531347	0.00192519	0.00294342	A
		6	0.0339554	0.0371202	0.0516634	0.040913	0.00944359	B	0.0946659	0.0909064	0.111317	0.0989632	0.0108628	C				6	0.00775277	0.00556378	0.00292194	0.00541283	0.00241895	A	0.00584935	0.0142041	0.0187851	0.0129462	0.00655899	A
	ABA	0	0.0603185	0.0738619	0.0736851	0.0692885	0.00776873	A	0.288384	0.278229	0.287761	0.284791	0.00569199	A			ABA	0	0.268957	0.23868	0.275351	0.260996	0.0195886	A	0.0948571	0.0978436	0.0764189	0.0897065	0.0116039	A
		1	0.00519564	0.00667611	0	0.00395725	0.00350611	B	0.0314262	0.0286703	0.0599115	0.0400027	0.0172965	B				1	1.08367	1.01608	1.0412	1.04698	0.0341633	B	0.00397602	0.0023172	0.00315627	0.00314983	0.000829427	A
		6	0.157442	0.113028	0.189094	0.153188	0.0382111	C	0.212524	0.19582	0.202107	0.203484	0.00843679	C				6	0.00285948	0.00294536	0.00528125	0.00369536	0.00137409	C	0.00501329	0.00726152	0.000528128	0.00426765	0.00342807	A
	JA	0	0.0807377	0.0520859	0.0766222	0.0698153	0.0154913	A	0.0336483	0.0586454	0.0583875	0.0502271	0.0143582	A			JA	0	0.0835126	0.0318146	0.0359839	0.050437	0.0287201	A	0.111361	0.155814	0.0783415	0.115172	0.0388766	A
		1	0.0428592	0.0316316	0.0363723	0.0369544	0.00563638	A	0.000645511	0	0.0356508	0.0120988	0.0203992	A				1	1.7557	1.72607	1.67442	1.71873	0.0411326	B	0.00217536	0.0076689	0.00763164	0.0058253	0.00316099	B
		6	0.278516	0.242111	0.30395	0.274859	0.0310815	B	0.0606063	0.0402296	0.0687749	0.0565369	0.0147013	A				6	0.0104815	0.00222523	0.00579032	0.00616568	0.00414091	A	0.00457035	0.00141146	0.00459428	0.00352536	0.00183073	B
	Cold	0	0.00582411	0.0610406	0.072826	0.0465636	0.0357701	A	0.0671873	0.0394929	0.0360997	0.0475933	0.0170535	A			Cold	0	0.32793	0.261928	0.201974	0.263944	0.0630021	A	0.0293637	0.0293535	0.0338743	0.0308638	0.00260714	A
		1	0.0641777	0.0109601	0.0489701	0.0413693	0.0274109	A	0.0205513	0.0139126	0.00822542	0.0142298	0.00616905	A				1	0.261711	0.263153	0.290811	0.271892	0.0164008	A	0.00681176	0.000378125	0	0.00239663	0.00382829	A
		6	0.292755	0.352012	0.30226	0.315675	0.0318252	B	1.31439	1.35684	1.46059	1.37727	0.0752119	B				6	0.00057418	0	0.00330155	0.00129191	0.00176392	B	0.0177981	0.0101992	0.00256544	0.0101876	0.00761635	A
	Dehydrate	0	0.0680627	0	0	0.0226876	0.039296	A	0	0	0	0	0	A			Dehydrate	0	0.353077	0.359519	0.389023	0.367206	0.0191664	A	0.455408	0.512642	0.593039	0.520363	0.0691395	A
		1	0.00199958	0.0571665	0.0195668	0.0262443	0.0281831	A	0.0487095	0.0470976	0.0446082	0.0468051	0.00206624	A				1	0.575868	0.626454	0.496823	0.566382	0.065334	B	0.00519773	0.0090279	0.00869358	0.00763974	0.00212144	B
		6	0.0845804	0.0702845	0.0735176	0.0761275	0.00749678	B	0.25076	0.206271	0.292117	0.249716	0.0429326	B				6	0.00374282	0.00517434	0.007375	0.00543072	0.00182961	C	0.00714563	0.00379496	0.00730536	0.00608199	0.00198223	B
CitMYB087	NaCl	0	0.298759	0.283472	0.301682	0.294638	0.00977976	A	0.28944	0.111125	0.228067	0.209544	0.0905889	A		CitMYB065	NaCl	0	0	0	0	0	0	A	0.0255157	0.0148647	0.0102339	0.0168714	0.00783602	A
		1	0.318605	0.337428	0.263939	0.306657	0.0381736	A	0.156538	0.226115	0.150859	0.177837	0.0419056	A				1	0.024134	0.0159911	0.026669	0.0222647	0.00557896	A	0.595096	0.543788	0.461449	0.533444	0.0674212	B
		6	0.238941	0.278759	0.326663	0.281454	0.0439234	A	0.0538232	0.0406298	0.0686913	0.0543815	0.0140391	B				6	0.433559	0.447616	0.501744	0.460973	0.0360015	B	0.778385	0.600884	0.570544	0.649938	0.112268	C
	ABA	0	1.83353	1.19653	1.82219	1.61742	0.36454	A	0.336517	0.380353	0.324256	0.347042	0.0294921	A			ABA	0	0.0193972	0.00944077	0.0195788	0.0161389	0.00580148	A	0.0119932	0.00355548	0.00641241	0.00732038	0.00429153	A
		1	0.307045	0.35369	0.34023	0.333655	0.0240077	B	0.157156	0.141438	0.163891	0.154162	0.0115224	B				1	0.0129343	0.0110384	0.0299044	0.017959	0.0103884	A	1.27206	1.02663	1.36121	1.21997	0.173263	B
		6	0.228674	0.272547	0.359692	0.286971	0.0666893	B	0.870728	0.619697	0.749161	0.746529	0.125536	C				6	0.408111	0.431646	0.461378	0.433711	0.0266938	B	0.905417	0.820107	0.732793	0.819439	0.0863143	C
	JA	0	1.62581	1.6021	1.67299	1.63363	0.03609	A	0.0638324	0.0584087	0.0659544	0.0627319	0.00389136	A			JA	0	0	0	0	0	0	A	0.00796649	0.00706832	0.00838081	0.0078052	0.000670945	A
		1	0.355814	0.263166	0.309607	0.309529	0.0463243	B	0.189028	0.0766222	0.0960384	0.120563	0.0600823	A				1	0.0136149	0.0242859	0.0193263	0.0190757	0.00533993	A	0.443856	0.366362	0.450897	0.420372	0.0469062	B
		6	0.255957	0.243244	0.323182	0.274128	0.0429549	B	0.482553	0.421994	0.554261	0.486269	0.0662122	B				6	0.511085	0.586257	0.52214	0.539827	0.0405878	B	1.3197	1.03732	1.05265	1.13655	0.158791	C
	Cold	0	0.00198838	0	0.00217797	0.00138878	0.00120645	A	0.214145	0.318924	0.257241	0.263437	0.0526635	A			Cold	0	0.0133593	0.00347507	0.00626037	0.00769824	0.00509657	A	0.000882096	0	0	0.000294032	0.000509278	A
		1	0.0396825	0.0853368	0.0449201	0.0566465	0.0249842	A	0.102305	0.076139	0.113902	0.0974486	0.0193441	B				1	0.00652593	0.0072294	0.00827496	0.00734343	0.000880076	A	1.08165	0.903529	0.958535	0.981238	0.0912044	B
		6	0.318933	0.390767	0.385853	0.365185	0.0401302	B	0.36894	0.370755	0.470427	0.403374	0.0580765	C				6	1.87056	1.90196	1.73856	1.83703	0.0867093	B	0.238796	0.269804	0.296606	0.268402	0.0289306	C
	Dehydrate	0	0.305674	0.342886	0.377995	0.342185	0.0361657	A	0.0689635	0.0759041	0.0679644	0.070944	0.00432453	A			Dehydrate	0	0.00633362	0.00523512	0.00191904	0.00449593	0.00229825	A	0.0204863	0.0178678	0.0279103	0.0220881	0.00520934	A
		1	0.144009	0.109613	0.100742	0.118121	0.0228541	B	0.171174	0.0181826	0.0164751	0.0686107	0.0888268	A				1	0.0262675	0.0362994	0.0269396	0.0298355	0.00560801	A	1.17835	1.17896	1.24891	1.20207	0.0405645	B
		6	0.503594	0.593225	0.532574	0.543131	0.0457386	C	0.730993	0.660997	0.66837	0.686787	0.0384608	B				6	0.317054	0.282165	0.24254	0.280587	0.0372823	B	0.677724	0.683203	0.615933	0.658954	0.037357	C
CitMYB083	NaCl	0	1.48735	1.55581	1.67218	1.57178	0.0934464	A	0.878024	0.873332	0.882237	0.877864	0.00445471	A		CitMYB056	NaCl	0	0.0316481	0.3	0.041015	0.124221	0.152301	A	0	0	0	0	0	A
		1	0.263403	0.217632	0.207654	0.229563	0.0297281	B	0.243271	0.313354	0.271026	0.275884	0.0352931	B				1	0	0.00796814	0.00753662	0.00516825	0.00448104	B	0.170525	0.140988	0.114499	0.142004	0.0280267	B
		6	0.32457	0.28602	0.296616	0.302402	0.0199158	C	0.159389	0.162361	0.12165	0.1478	0.0226955	B				6	0.000107617	0	0	3.58724e-05	6.21328e-05	B	0	0	0	0	0	A
	ABA	0	0.19936	0.24235	0.25153	0.23108	0.0278513	A	1.37264	1.29414	1.39716	1.35465	0.0538166	A			ABA	0	0	0	0	0	0	A	0	0	0	0	0	A
		1	0.376771	0.27118	0.330341	0.326098	0.0529231	B	0.807929	0.884386	0.790473	0.827596	0.0499498	B				1	0	0	0	0	0	A	0.0120807	0.0120807	0.0170704	0.0137439	0.00288076	A
		6	0.209055	0.198446	0.281418	0.22964	0.0451538	A	2.11623	2.04619	1.97948	2.0473	0.0683806	C				6	0	0	0	0	0	A	0.380622	0.0538925	0.145475	0.19333	0.168539	B
	JA	0	0.486554	0.497847	0.427583	0.470661	0.0377322	A	0.677458	0.688774	0.679716	0.681983	0.00598861	A			JA	0	0.679834	0.738076	0.672889	0.696933	0.0357997	A	0.0312094	0	0.0732206	0.03481	0.0367429	A
		1	0.644016	0.65587	0.641205	0.64703	0.00778345	B	0.643848	0.613304	0.577123	0.611425	0.0334023	A				1	0.11541	0	0.138611	0.0846735	0.0742413	B	0	0.00794752	0.00752813	0.00515855	0.00447235	A
		6	0.410831	0.452417	0.423391	0.42888	0.0213296	A	1.02046	0.927191	0.909056	0.952236	0.0597765	B				6	0.03	0.0337761	0.0320593	0.0319451	0.00189064	B	0.0197035	0.0218715	0.025	0.0221917	0.0026627	A
	Cold	0	0.136835	0.133168	0.12023	0.130078	0.00872289	A	1.02635	1.09964	1.08313	1.06971	0.0384457	A			Cold	0	0	0	0	0	0	A	0	0	0	0	0	A
		1	0.171936	0.145321	0.116197	0.144485	0.0278789	A	1.32565	1.47834	1.4319	1.41196	0.0782722	B				1	0	0	0	0	0	A	0.0113312	0.0188677	0.0152446	0.0151478	0.0037692	A
		6	0.103867	0.125001	0.128575	0.119148	0.0133534	A	0.907893	0.722511	0.849039	0.826481	0.094727	C				6	0	0	0	0	0	A	0.0103419	0	0	0.00344729	0.00597089	A
	Dehydrate	0	1.76072	1.83104	1.81451	1.80209	0.0367654	A	1.17833	1.2357	1.24891	1.22098	0.0375232	A			Dehydrate	0	0.01	0.0106429	0.0135518	0.0113982	0.00189256	A	0.120543	0.1278	0.143905	0.130749	0.0119572	A
		1	0.176152	0.16	0.19409	0.176747	0.0170531	B	0.702471	0.731653	0.896117	0.776747	0.104402	B				1	0.00952072	0.0269897	0.0114107	0.0159737	0.00958683	A	0.0170698	0.0111741	0.0114585	0.0132341	0.00332485	B
		6	0.340958	0.284654	0.168253	0.264621	0.088078	C	2.415	2.74558	2.83168	2.66408	0.219969	C				6	0.0160891	0.0130332	0.01	0.0130408	0.00304456	A	0	0	0	0	0	B
CitMYB081	NaCl	0	1.72157	1.92684	1.9624	1.87027	0.130001	A	1.27917	1.2335	1.26983	1.26083	0.0241239	A		CitMYB027	NaCl	0	0.0206834	0.0158332	0.0257298	0.0207488	0.00494864	A	0.0111273	0.0166671	0.0149093	0.0142346	0.00283086	A
		1	0.396522	0.323513	0.284451	0.334829	0.0568855	B	0.40598	0.520211	0.513158	0.479783	0.0640124	B				1	0.00680149	0.0155915	0.00504162	0.00914485	0.00565184	A	0.573368	0.413576	0.363624	0.450189	0.109561	B
		6	0.664055	0.590386	0.775995	0.676812	0.0934601	C	0.405128	0.371947	0.406534	0.394537	0.0195753	B				6	0.411691	0.316682	0.391349	0.373241	0.0500265	B	0.461585	0.528934	0.442974	0.477831	0.0452238	B
	ABA	0	0.373946	0.42729	0.358111	0.386449	0.0362448	A	1.65392	1.48723	1.41881	1.51999	0.120925	A			ABA	0	0.0142979	0.0122859	0.026094	0.0175593	0.00745945	A	0.0440825	0.0137079	0.0160134	0.0246013	0.0169106	A
		1	0.302147	0.183935	0.263875	0.249985	0.0603175	B	0.42819	0.490229	0.503691	0.474037	0.0402711	B				1	0.00261288	0.00289849	0.00967274	0.00506137	0.00399611	A	1.12996	0.992967	0.903684	1.00887	0.113975	B
		6	0.81426	0.837522	0.700579	0.78412	0.0732776	C	1.78181	2.00675	1.85272	1.88043	0.114997	C				6	0.168888	0.252773	0.250247	0.223969	0.0477184	B	0.00143511	0	0.0101485	0.00386119	0.00549201	A
	JA	0	0.672325	0.622729	0.633748	0.642934	0.0260427	A	0.673761	0.599591	0.706818	0.660057	0.0549112	A			JA	0	0	0.00827906	0	0.00275969	0.00477992	A	0.00420705	0.00497959	0.00774722	0.00564462	0.00186142	B
		1	0.797264	0.942402	0.736096	0.825254	0.105963	B	0.429063	0.567057	0.53625	0.51079	0.0724346	B				1	0.00473231	0.0104861	0.00593112	0.00704984	0.00303564	A	0.517736	0.565733	0.569431	0.550967	0.0288381	A
		6	1.55662	1.77257	1.69129	1.67349	0.109073	C	0.772367	0.796768	0.750854	0.77333	0.022972	A				6	0.30418	0.153127	0.247892	0.235066	0.0763391	B	0.00810529	0.0205617	0.00484364	0.0111702	0.00829517	B
	Cold	0	0.462685	0.389605	0.344346	0.398879	0.0597123	A	1.42787	1.49409	1.41371	1.44522	0.0429049	A			Cold	0	0.0155502	0.0016329	0.00472898	0.00730403	0.00730726	A	0	0	0.00307901	0.00102634	0.00177767	A
		1	0.619583	0.773446	0.716277	0.703102	0.0777727	B	1.47087	1.45676	1.68357	1.53706	0.127073	A				1	0.0123984	0.00729414	0.00865464	0.00944905	0.00264321	A	1.28108	1.25531	1.33096	1.28911	0.0384587	B
		6	0.344304	0.331033	0.386935	0.354091	0.029208	A	1.60081	1.56431	1.58728	1.58413	0.0184566	A				6	3.47812	3.36762	3.36375	3.40316	0.064943	B	0.507526	0.479672	0.525917	0.504372	0.0232833	C
	Dehydrate	0	3.64543	3.65128	3.45367	3.58346	0.112439	A	1.06055	1.16391	1.24891	1.15779	0.0943279	A			Dehydrate	0	0.00586253	0.00828383	0.0072561	0.00713415	0.00121525	A	0.0135809	0.0111417	0.0304102	0.0183776	0.0104917	A
		1	0.226924	0.189889	0.26295	0.226588	0.0365314	B	0.7559	0.616514	0.724208	0.698874	0.0730646	B				1	0.0777277	0.0559159	0.0320666	0.0552367	0.0228381	A	0.180843	0.154987	0.156091	0.163974	0.0146193	B
		6	0.707144	0.75107	0.806504	0.754906	0.0497911	C	1.35452	1.34501	1.34895	1.3495	0.00477792	C				6	0.174225	0.170874	0.159296	0.168132	0.00783319	B	0.109514	0.146516	0.162011	0.139347	0.0269726	B
CitMYB085	NaCl	0	0.152807	0.0912959	0.13674	0.126948	0.0319034	A	0.178191	0.178629	0.109169	0.15533	0.0399765	A		CitMYB012	NaCl	0	0.026663	0.026663	0.023	0.025442	0.00211485	A	2.16098	2.0186	1.90659	2.02872	0.127496	A
		1	0.0264226	0.0359143	0.0329119	0.0317496	0.00485143	A	0.386677	0.423604	0.413125	0.407802	0.0190303	B				1	0.0254116	0.0254116	0.0169893	0.0226042	0.00486262	A	0.0585916	0.074638	0.0684838	0.0672378	0.00809544	B
		6	0.56947	0.5068	0.618238	0.564836	0.0558633	B	0.983753	1.16024	1.08914	1.07771	0.0887987	C				6	0.243197	0.328235	0.269181	0.280204	0.0435776	B	0.0221316	0.0221316	0.0260151	0.0234261	0.00224218	B
	ABA	0	0.0332335	0.0141477	0.0122604	0.0198806	0.0116024	A	0.210523	0.165143	0.219511	0.198392	0.0291435	A			ABA	0	0.35346	0.320638	0.426153	0.36675	0.0539986	A	0.0913893	0.120104	0.0895717	0.100355	0.0171271	AB
		1	0.0271139	0.0249205	0.0178762	0.0233035	0.00482643	B	0.305108	0.328596	0.305458	0.313054	0.013461	A				1	0.00155796	0.00938986	0.0300891	0.013679	0.0147413	B	0.134836	0.180943	0.104628	0.140136	0.0384324	A
		6	0.78932	0.703813	0.727645	0.740259	0.0441268	C	1.49129	1.40644	1.47628	1.458	0.0452854	B				6	0.133255	0.174086	0.0895878	0.132309	0.0422568	B	0	0.00570511	0.00817444	0.00462652	0.0041926	B
	JA	0	0.0441695	0.0992312	0.0232233	0.0555413	0.0392592	A	0.257654	0.257827	0.22595	0.247144	0.0183542	A			JA	0	0	0	0	0	0	A	0.159815	0.0291692	0.025913	0.0716325	0.0763859	AB
		1	0.0743845	0.0745756	0.0270652	0.0586751	0.0273751	A	0.504344	0.398087	0.430287	0.44424	0.0544851	B				1	0	0	0	0	0	A	0.0366008	0.207329	0.216852	0.153594	0.101431	A
		6	4.66408	4.97143	4.28411	4.63987	0.344297	B	0.944355	0.838869	0.891747	0.891657	0.052743	C				6	0.154422	0.107985	0.0890061	0.117138	0.0336549	A	0.0141492	0	0.0125349	0.00889468	0.00774519	B
	Cold	0	0.0622989	0.035819	0.044942	0.0476866	0.0134516	A	0.201421	0.253388	0.1691	0.20797	0.0425235	A			Cold	0	0.1	0.0130352	0.033444	0.0488264	0.0454773	A	0.0180322	0.0160322	0.026205	0.0200898	0.00538948	A
		1	0.0609055	0.0718621	0.0539243	0.0622306	0.00904204	A	0.436448	0.345035	0.325576	0.36902	0.0591996	BC				1	0.0282307	0.147056	0.152719	0.109335	0.0702955	A	0.285579	0.418526	0.323949	0.342685	0.0684249	B
		6	0.042174	0.0575279	0.0274577	0.0423865	0.0150363	A	0.395524	0.30109	0.265322	0.320645	0.0672679	AB				6	0.528852	0.57609	0.430129	0.51169	0.0744784	B	0.22642	0.225621	0.235865	0.229302	0.00569767	C
	Dehydrate	0	0.250415	0.218938	0.230963	0.233439	0.0158838	A	0.251089	0.245401	0.228274	0.241588	0.0118759	A			Dehydrate	0	0	0	0	0	0	A	0.161527	0.17362	0.216536	0.183895	0.0289081	A
		1	0.117794	0.142006	0.133026	0.130942	0.0122399	A	0.337122	0.238246	0.274301	0.283223	0.050038	A				1	0.138563	0.0136784	0.119325	0.090522	0.0672401	A	0.0739626	0.0387703	0.0882695	0.0670008	0.0254734	B
		6	2.09845	2.53058	2.32666	2.31856	0.216178	B	4.62213	4.20211	4.60547	4.47657	0.237834	B				6	0.130055	0.125781	0.0975734	0.117803	0.0176492	A	0.209767	0.280507	0.231664	0.240646	0.0362157	A
CitMYB084	NaCl	0	1.48308	1.27206	1.46553	1.40689	0.117093	A	0.318122	0.32988	0.327278	0.325093	0.00617599	A		CitMYB068	NaCl	0	0.136142	0.16151	0.0943546	0.130669	0.0339107	A	0.123339	0.127311	0.123795	0.124815	0.00217337	A
		1	0.176523	0.20199	0.163248	0.180587	0.0196882	B	0.202866	0.211942	0.16565	0.193486	0.0245302	A				1	0.0453936	0.00878716	0.0306269	0.0282692	0.0184168	A	1.00177	0.800744	0.813877	0.87213	0.112463	B
		6	0.45758	0.322273	0.320114	0.366655	0.07875	C	0.0333181	0.0391354	0.0390245	0.0371593	0.00332706	B				6	0.56345	0.544494	0.577353	0.561766	0.0164942	B	0.783479	0.8426	0.723921	0.783333	0.05934	B
	ABA	0	0.313248	0.42236	0.418874	0.384827	0.0620137	A	0.694361	0.681408	0.694777	0.690182	0.00760093	A			ABA	0	0.0694128	0.053682	0.0350674	0.0527207	0.0171929	A	0.0902086	0.137719	0.10303	0.110319	0.0245796	A
		1	0.327351	0.19879	0.229128	0.251756	0.0672013	AB	0.605206	0.565615	0.744579	0.638466	0.094004	A				1	0.0856975	0.0681415	0.0633703	0.0724031	0.0117579	A	1.35421	0.988191	1.32559	1.22266	0.203563	B
		6	0.117621	0.11293	0.155521	0.128691	0.0233538	BC	0.402549	0.330505	0.301915	0.34499	0.0518567	B				6	0.0732848	0.0527905	0.545897	0.223991	0.278967	B	0.628829	0.740987	0.637394	0.66907	0.062429	C
	JA	0	0.865631	0.946269	0.883259	0.898387	0.0423941	A	0.743803	0.869834	0.927896	0.847178	0.0941144	A			JA	0	0	0.00714296	0	0.00238099	0.00412399	A	0.268084	0.27525	0.290215	0.27785	0.0112923	A
		1	0.624852	0.559931	0.500785	0.561856	0.0620561	B	0.850568	0.743909	0.672374	0.755617	0.0896717	A				1	0.128711	0.0163892	0.146616	0.0972386	0.0705877	A	0.396659	0.307623	0.328432	0.344238	0.0465752	A
		6	0.0679464	0.0870361	0.0663559	0.0737795	0.0115081	C	0.482164	0.268426	0.318817	0.356469	0.111733	B				6	0.2	0.285022	0.209353	0.231458	0.0466229	B	0.634007	0.662446	0.674409	0.656954	0.0207533	B
	Cold	0	0.471902	0.452974	0.388835	0.437904	0.0435358	A	0.93375	1.30001	1.12256	1.11877	0.183158	A			Cold	0	0.0294764	0.0256702	0.0230483	0.026065	0.00323219	A	0.00492111	0	0	0.00164037	0.0028412	A
		1	0.418431	0.42143	0.490057	0.443306	0.0405153	A	1.28984	1.09263	1.41003	1.26416	0.160251	B				1	0.00796315	0.00478046	0.00382556	0.00552306	0.00216645	A	1.06311	1.25153	1.07783	1.13083	0.104793	B
		6	0.303505	0.329415	0.332885	0.321935	0.0160546	A	1.39144	1.30746	1.28064	1.32651	0.057805	C				6	1.90421	2.38269	1.90271	2.0632	0.276684	B	0.530304	0.613783	0.534181	0.559423	0.0471172	C
	Dehydrate	0	1.45262	1.66289	1.54913	1.55488	0.105256	A	0.448081	0.556329	0.494566	0.499659	0.0543033	A			Dehydrate	0	0.0387082	0.0368984	0.0326658	0.0360908	0.0031011	A	0.0323976	0.0340673	0.0379288	0.0347979	0.00283707	A
		1	0.0874633	0.0384384	0.0418589	0.0559202	0.0273706	B	1.33037	1.21915	1.24418	1.26457	0.0583462	B				1	0.0857825	0.0830741	0.0887607	0.0858724	0.00284434	A	0.812867	0.824891	0.803035	0.813598	0.0109463	B
		6	0.0157807	0.0168756	0.0213607	0.0180057	0.00295664	B	1.6978	1.64094	1.7814	1.70672	0.0706544	C				6	1.09825	0.984694	0.92193	1.00162	0.0893711	B	1.52462	1.64601	1.34387	1.50483	0.152036	C
CitMYB082	NaCl	0	0.992481	1.14487	1.11696	1.08477	0.081136	A	1.09106	0.856079	0.921635	0.956256	0.121254	A		CitMYB023	NaCl	0	0.0696203	0.082585	0.0814837	0.0778963	0.00718837	A	0.0807539	0.1	0.105038	0.0952641	0.0128161	A
		1	0.281026	0.237023	0.207783	0.241944	0.0368689	B	0.361651	0.341195	0.349554	0.3508	0.0102845	B				1	0.0186192	0.0128657	0.0129741	0.0148196	0.00329095	B	0.214655	0.20523	0.127096	0.182327	0.0480627	B
		6	0.496968	0.337071	0.310724	0.381588	0.100787	C	0.199485	0.201254	0.24195	0.21423	0.0240231	C				6	0.250884	0.312567	0.280481	0.28131	0.0308499	C	0.423877	0.446424	0.47561	0.448637	0.0259374	C
	ABA	0	0.303421	0.298559	0.40211	0.334697	0.0584324	A	0.803306	0.688266	0.753335	0.748302	0.057685	A			ABA	0	0.0264835	0.0163058	0.0213468	0.0213787	0.00508896	A	0.0188609	0.0105291	0.0121204	0.0138368	0.00442316	A
		1	0.358112	0.252136	0.305864	0.305371	0.0529899	A	0.652132	0.678786	0.679956	0.670292	0.0157373	A				1	0.0110717	0.0205535	0.00482505	0.0121501	0.0079195	A	0.410607	0.388889	0.422726	0.407407	0.0171441	B
		6	0.554114	0.399108	0.56341	0.505544	0.0922933	B	1.82505	1.74571	1.97609	1.84895	0.117035	B				6	0.112331	0.144692	0.251133	0.169385	0.0726209	B	0.209915	0.236054	0.213249	0.219739	0.0142267	C
	JA	0	0.379411	0.394943	0.3264	0.366918	0.0359389	A	0.780655	0.731639	0.613811	0.708702	0.0857544	A			JA	0	0	0	0.00128713	0.000429044	0.000743126	A	0.0193984	0	0.00629132	0.00856325	0.00989677	A
		1	0.326038	0.264169	0.197002	0.262403	0.064536	B	0.767795	0.697557	0.699976	0.721776	0.039872	A				1	0.00881608	0.00881608	0	0.00587739	0.00508997	A	0.195512	0.162521	0.190458	0.182831	0.017769	B
		6	0.766414	0.856606	0.774755	0.799258	0.0498394	C	0.548867	0.569693	0.440359	0.51964	0.0694442	B				6	0.0463139	0.0436359	0.0457869	0.0452456	0.00141866	A	0.17003	0.232282	0.152146	0.184819	0.0420652	B
	Cold	0	0.205126	0.221061	0.196917	0.207701	0.0122762	A	0.103192	0.160459	0.115866	0.126506	0.0300796	A			Cold	0	0.0154642	0.0113267	0.021836	0.0162089	0.00529408	A	0.00627246	0.000606709	0.00318706	0.00335541	0.00283663	A
		1	0.272792	0.272484	0.303362	0.282879	0.0177394	AB	0.113722	0.139168	0.114241	0.122377	0.0145437	A				1	0.0182727	0.0319064	0.0338377	0.0280056	0.0084841	A	0.170239	0.202738	0.243245	0.205407	0.0365762	B
		6	0.166021	0.194714	0.240568	0.200435	0.0376013	AC	0.443057	0.532532	0.437302	0.470964	0.0533974	B				6	0.527695	0.471616	0.421835	0.473715	0.0529612	B	0.229509	0.169367	0.177046	0.191974	0.0327321	B
	Dehydrate	0	1.7429	1.87407	1.63273	1.7499	0.120822	A	1.0333	1.04068	1.24891	1.10763	0.12241	A			Dehydrate	0	0.0131877	0	0	0.00439591	0.00761394	A	0.0158613	0.0277208	0.0303105	0.0246309	0.00770422	A
		1	0.172232	0.158765	0.206237	0.179078	0.0244653	B	1.08731	0.880238	0.889973	0.952506	0.116843	B				1	0.00828327	0.00162725	0.00814702	0.00601918	0.00380414	A	1.24891	1.12569	1.13437	1.16966	0.0687734	B
		6	0.666147	0.849999	0.708823	0.741656	0.0962231	C	0.800329	0.685434	0.64286	0.709541	0.0814556	C				6	0.291009	0.225922	0.257502	0.258144	0.0325483	B	0.0351865	0.0457222	0.087702	0.0562036	0.0277824	A
CitMYB089	NaCl	0	0.00830928	0.0129859	0.00623116	0.00917545	0.00345967	A	0.884063	0.887871	0.894366	0.888767	0.00520931	A		CitMYB034	NaCl	0	0.0800675	0.116	0.112444	0.102837	0.0197989	A	0.380745	0.326754	0.316674	0.341391	0.0344525	A
		1	0.00719816	0.021848	0.00367013	0.0109054	0.00963933	A	0.432099	0.417483	0.485088	0.44489	0.035571	B				1	0.273317	0.172697	0.211028	0.219014	0.0507828	B	0	0	0	0	0	B
		6	0.0116815	0.0176863	0.0232698	0.0175459	0.00579539	A	0.515128	0.428389	0.471196	0.471571	0.0433707	B				6	0	0.00242092	0.0013586	0.00125984	0.00121348	C	0.00637885	0	0	0.00212628	0.00368283	B
	ABA	0	0.00558564	0.00489229	0.0055363	0.00533808	0.000386849	A	0.816583	0.704812	0.750224	0.757206	0.0562117	A			ABA	0	0.192251	0.208579	0.237103	0.212644	0.0227007	A	0.457481	0.423491	0.463397	0.448123	0.0215363	A
		1	0.00634295	0.0138903	0.00982515	0.0100195	0.00377743	A	0.449809	0.549032	0.559004	0.519282	0.0603713	B				1	0.918028	0.910423	1.10729	0.978581	0.111531	B	0	0	0	0	0	B
		6	0.00555573	0.00822797	0.00766791	0.00715054	0.00140925	A	1.8222	1.85792	1.82701	1.83571	0.0193843	C				6	0.000375985	0.000788468	0.00420867	0.00179104	0.00210386	C	0.0110941	0.0112094	0.0062102	0.00950458	0.0028536	B
	JA	0	0.00664122	0.0192218	0.00161507	0.00915937	0.00906947	A	0.753658	0.641538	0.668934	0.688043	0.0584515	A			JA	0	0.114152	0.114989	0.0846635	0.104602	0.017272	A	0.2573	0.247126	0.217891	0.240772	0.0204584	A
		1	0.00683433	0.00378893	0.00531544	0.0053129	0.0015227	A	1.07187	0.940487	0.931554	0.981305	0.0785611	B				1	0.149148	0.191958	0.152458	0.164521	0.0238184	B	0.000126656	0.000815016	9.11312e-05	0.000344268	0.000408067	B
		6	0.0150644	0.0262709	0.00813307	0.0164895	0.00915253	A	0.718817	0.797834	0.660958	0.72587	0.0687101	C				6	0.00178523	0.00320864	0.000980826	0.00199157	0.00112815	C	0.0104051	0.00891059	0.00900751	0.00944108	0.000836302	B
	Cold	0	0.00561258	0.00227316	0.00238721	0.00342432	0.00189595	A	0.99102	1.06204	0.862896	0.971985	0.100927	A			Cold	0	0.313503	0.224073	0.216718	0.251431	0.0538813	A	0.00413361	0.00602952	0.00767662	0.00594658	0.00177296	A
		1	0.0110744	0.00881966	0.00864777	0.00951395	0.00135415	A	1.50053	1.49344	1.58521	1.52639	0.051056	B				1	0.13536	0.106405	0.138238	0.126667	0.0176066	B	0.00279294	0.00485733	0.00611366	0.00458798	0.00167667	A
		6	0.0117478	0.00660757	0.006778	0.00837779	0.00291976	A	1.03399	0.999165	0.984316	1.00582	0.0254971	A				6	0.0102496	0.0118354	0.00502582	0.00903695	0.00356309	C	0.000940071	0.00148768	0.00169504	0.00137427	0.000390056	A
	Dehydrate	0	0.0218451	0.019549	0.0440744	0.0284895	0.0135456	A	0.55897	0.578099	0.60079	0.579286	0.0209351	A			Dehydrate	0	0.0271663	0.0230783	0.0117262	0.0206569	0.00799977	A	0.997783	0.909251	1.16632	1.02445	0.130591	A
		1	0.017026	0.0175708	0.0188475	0.0178148	0.000934948	A	0.678894	0.777882	0.671578	0.709451	0.0593752	B				1	0.429027	0.552188	0.461703	0.480972	0.0638019	B	0.003866	0.00346904	0.000627127	0.00265406	0.00176656	B
		6	0.0133463	0.0115453	0.00811462	0.0110021	0.00265779	A	1.72479	1.75934	1.92557	1.80323	0.107342	C				6	0.00518084	0.00736032	0.00382644	0.00545587	0.00178292	A	0.0012277	0.000381509	0	0.000536405	0.000628338	B
CitMYB088	NaCl	0	0.0390451	0.051655	0.0463785	0.0456929	0.00633284	A	1.08922	0.924606	0.974997	0.996274	0.0843436	A		CitMYB050	NaCl	0	0	0	0	0	0	A	0.00203593	0	0.0574441	0.0198267	0.0325935	A
		1	0.0436549	0.0490418	0.0580116	0.0502361	0.00725247	A	0.28694	0.28228	0.26097	0.27673	0.0138457	B				1	0	0	0	0	0	A	0.157546	0.102419	0.156657	0.138874	0.0315741	B
		6	0.0463344	0.0411013	0.0428801	0.0434386	0.00266085	A	0.764481	0.683062	0.726014	0.724519	0.0407302	AB				6	0.122304	0.244436	0.141564	0.169435	0.0656634	B	0	0.0120027	0.0159728	0.00932517	0.00831623	A
	ABA	0	0.0268011	0.0297247	0.0351182	0.030548	0.00421924	A	0.763005	0.766632	0.730783	0.753474	0.0197343	A			ABA	0	0	0.0119597	0.00883208	0.0069306	0.00620246	A	0	0	0	0	0	A
		1	0.0317191	0.0389915	0.0533571	0.0413559	0.0110111	A	0.480407	0.462453	0.447905	0.463588	0.0162808	A				1	0	0.000564027	0	0.000188009	0.000325641	A	0.483338	0.360684	0.486506	0.443509	0.0717461	B
		6	0.0584461	0.0638374	0.0906694	0.0709843	0.0172596	B	1.92204	1.85599	1.96055	1.91286	0.0528791	B				6	0.0338368	0.0661381	0.0610969	0.0536906	0.0173777	A	0.00794646	0.0201676	0	0.00937134	0.010159	A
	JA	0	0.061778	0.0666937	0.085003	0.0711582	0.0122393	A	0.596593	0.525032	0.529431	0.550352	0.0401064	A			JA	0	0.0514173	0	0	0.0171391	0.0296858	A	0.043002	0.00418885	0.000924789	0.0160386	0.023408	A
		1	0.0836505	0.0913488	0.0480493	0.0743495	0.0230996	A	0.870601	0.892767	0.962402	0.90859	0.0479025	A				1	0	0.00182486	0.00169311	0.00117266	0.00101768	A	0.126008	0.139608	0.21908	0.161565	0.0502713	B
		6	0.0478692	0.0632194	0.0519005	0.0543297	0.00795819	A	1.45197	1.25105	1.06744	1.25682	0.19233	A				6	0.0229784	0.0292397	0.0456665	0.0326282	0.0117174	A	0.00293789	0.0120892	0	0.00500903	0.00630512	A
	Cold	0	0.0240315	0.0173859	0.0153408	0.0189194	0.00454379	A	0.739529	0.957597	0.984034	0.89372	0.134186	AB			Cold	0	0.00155847	0.00170175	0	0.00108674	0.000943866	A	0	0.000803157	0	0.000267719	0.000463703	A
		1	0.0513378	0.0480071	0.0715506	0.0569652	0.0127406	B	1.68086	1.43709	1.19748	1.43848	0.241691	A				1	0	0	0.000299817	9.9939e-05	0.000173099	A	0.526402	0.530154	0.426472	0.494343	0.0588078	B
		6	0.0166737	0.0257916	0.0238632	0.0221095	0.00480527	A	0.566848	0.351558	0.806875	0.575094	0.227771	B				6	1.01715	1.21391	0.909399	1.04682	0.15441	B	0.258193	0.220891	0.260533	0.246539	0.0222426	C
	Dehydrate	0	0.131866	0.0904423	0.101364	0.107891	0.0214694	A	0.187312	0.299218	0.609685	0.365405	0.218827	A			Dehydrate	0	0.128516	0.0029711	0	0.0438289	0.0733559	A	0.00165724	0.00557161	0.0114404	0.00622307	0.00492399	A
		1	0.0547588	0.0393481	0.0648254	0.0529774	0.0128317	B	0.466696	0.384985	0.0396	0.297094	0.226708	A				1	0.00423198	0	0	0.00141066	0.00244333	A	0.748912	0.71019	0.728494	0.729199	0.0193708	B
		6	0.0679122	0.0491619	0.073987	0.063687	0.0129406	B	1.2455	3.13375	2.82134	2.40019	1.01212	B				6	0.273047	0.359262	0.300118	0.310809	0.0440908	B	0.165878	0.247529	0.202945	0.205451	0.0408833	C
CitMYB092	NaCl	0	0	0.00214853	0.00106197	0.00107017	0.00107429	A	0	3.15629	0	1.0521	1.82228	A		CitMYB018	NaCl	0	0.112642	0.159326	0.0621408	0.111369	0.0486049	AB	0.360129	0.287388	0.287333	0.311617	0.042013	A
		1	0.00279108	0.00279837	0.0091413	0.00491025	0.0036642	A	0.0227543	0.0225027	0.0150955	0.0201175	0.00435097	B				1	0.17125	0.121212	0.16596	0.152807	0.0274897	A	0	0.0211876	0	0.00706255	0.0122327	B
		6	0	0	0.0139046	0.00463487	0.00802783	A	0.000184587	0.000166321	0	0.000116969	0.000101709	B				6	0.0464092	0.0359305	0.0197487	0.0340295	0.0134316	B	0.0321569	0.0225003	0.0349567	0.0298713	0.00653516	B
	ABA	0	0.00622472	0	0	0.00207491	0.00359385	A	0	0	0.0128848	0.00429492	0.00743903	A			ABA	0	0.556083	0.394674	0.493288	0.481348	0.081364	A	0.249276	0.20495	0.283767	0.245998	0.0395107	A
		1	0.0213479	0	0.0162879	0.0125453	0.0111552	A	0.00445843	0.0105331	0.000373562	0.00512169	0.00511213	A				1	0.154882	0.163548	0.173415	0.163948	0.00927289	B	0.0123023	0.0187614	0	0.0103546	0.00953116	B
		6	0.000341459	0	0.00332431	0.00122192	0.00182871	A	0.0188143	0.00903567	0.0124544	0.0134348	0.00496251	A				6	0.0073459	0	0.0158771	0.00774101	0.00794593	C	0.0705665	0.07165	0.141613	0.09461	0.0407098	C
	JA	0	0.145005	0.128599	0.177204	0.15027	0.0247265	A	0.00480956	0.00395896	0.00359978	0.00412277	0.000621305	A			JA	0	0.040641	0.040641	0.0241986	0.0351602	0.00949303	A	0.286243	0.224856	0.316861	0.275987	0.046852	A
		1	0.000675551	0	0.00960534	0.00342696	0.00536128	B	0.00569662	0.00335989	0.00101629	0.0033576	0.00234017	A				1	0.148269	0.140117	0.140117	0.142834	0.00470621	B	0.00628361	0.00155224	0.0289372	0.0122577	0.0146373	B
		6	0.00301552	0.0129979	0.00661102	0.00754149	0.00505583	B	0.0025233	0.0166005	0	0.0063746	0.00894532	A				6	0.00851084	0.0139218	0	0.00747753	0.00701816	C	0.0559898	0.0730303	0.0463375	0.0584525	0.0135157	B
	Cold	0	0.0143653	0	0.00529671	0.006554	0.00726471	A	0.00230853	0.00601369	0	0.00277407	0.00303375	A			Cold	0	0.392597	0.341918	0.201683	0.312066	0.0988958	A	0.0104357	0.0296998	0.0218425	0.0206593	0.0096864	A
		1	0.0916942	0.00549627	0.0189122	0.0387009	0.0463812	B	0.00124718	0.000948205	0.00146042	0.0012186	0.0002573	A				1	0.458736	0.391539	0.555491	0.468589	0.0824185	B	0	0.00420218	0.0203559	0.00818602	0.0107468	A
		6	0.001176	0.00665112	0	0.00260904	0.00354958	A	0.39141	0.00103845	2.05525	0.815899	1.09091	B				6	0.0228442	0	0	0.00761472	0.0131891	C	0	0	0.0109671	0.0036557	0.00633187	A
	Dehydrate	0	0.000713521	0	0	0.00023784	0.000411952	A	0.0125448	0	0.0117405	0.00809511	0.0070221	A			Dehydrate	0	0.359677	0.0345356	0.324972	0.239728	0.178547	A	0.867294	0.833558	0.866317	0.855723	0.019202	A
		1	0	0.0053826	0	0.0017942	0.00310764	A	0.00316263	0	0.00578657	0.00298307	0.00289746	A				1	0.184051	0.163416	0.217683	0.188383	0.0273915	A	0.0235858	0.0199187	0.0292577	0.0242541	0.00470521	B
		6	0.00223279	0.00352189	0	0.00191823	0.00178189	A	0.00077714	0.00236073	0.0135007	0.00554618	0.00693414	A				6	0.0306669	0.0115586	0.00843155	0.0168857	0.0120368	B	0.0208018	0.017033	0.0279042	0.021913	0.00552011	B
CitMYB093	NaCl	0	0.0002	0	0	6.66667e-05	0.00011547	A	0.0732288	0.0909702	0.0451819	0.0697936	0.0230866	A		CitMYB047	NaCl	0	0.00172687	0.0227275	0.0169628	0.0138057	0.0108504	A	0.136857	0.18219	0.0502076	0.123085	0.0670602	A
		1	0.109053	0.0935872	0.106389	0.10301	0.0082682	B	0.0451633	0.322752	1.34701	0.571643	0.685684	A				1	0.0196137	0.0290844	0.034906	0.027868	0.00771838	A	0.207963	0.313096	0.297124	0.272728	0.056654	B
		6	0.275444	0.397752	0.343052	0.338749	0.0612674	C	1.82516	0.0735214	0.206	0.701562	0.97532	A				6	0.253183	0.352336	0.274118	0.293213	0.0522616	B	0.0325962	0.0308098	0.0336133	0.0323398	0.00141924	C
	ABA	0	0.0882469	0.0890002	0.08	0.085749	0.00499303	A	1.37804	0.0311417	0.0570563	0.488746	0.770261	A			ABA	0	0.133997	0.187421	0.182149	0.167856	0.0294406	A	0.0225809	0.0245861	0.0235598	0.0235756	0.00100271	A
		1	0.00197259	0	0	0.000657529	0.00113887	B	0.2512	0.241221	0	0.16414	0.142237	A				1	0.083194	0.0704852	0.0760491	0.0765761	0.00637078	A	0.13186	0.141518	0.190631	0.15467	0.0315161	B
		6	0	0.022293	0	0.00743099	0.0128709	B	1.2371	0.086058	0.0193866	0.447513	0.68461	A				6	0.452428	0.54355	0.440894	0.478958	0.0562354	B	0.160459	0.261633	0.187737	0.203276	0.0523464	B
	JA	0	0.0817422	0.0059054	0	0.0292159	0.0455849	A	1.16632	0.0160847	0.0108033	0.397735	0.665617	A			JA	0	0.0393228	0.0392246	0.00456227	0.0277032	0.0200407	A	0.0200959	0.0270644	0.0225951	0.0232518	0.00353035	A
		1	0	0.00807767	0	0.00269256	0.00466365	A	0.604204	0	0	0.201401	0.348837	A				1	0.00649849	0.0312991	0.0263111	0.0213696	0.013118	A	0.401629	0.44	0.401635	0.414421	0.0221517	B
		6	0.494302	0.485375	0.48415	0.487942	0.00554129	B	0	0	0	0	0	A				6	0.200631	0.234575	0.302713	0.245973	0.0519865	B	0.18808	0.205171	0.175934	0.189728	0.0146878	C
	Cold	0	0.0258566	0.027334	0.0262175	0.0264693	0.000770225	A	2.03139	0.105708	0	0.712367	1.14353	AB			Cold	0	0.0365474	0.0292848	0.00968883	0.0251737	0.0138932	A	0.00730762	0.00788122	0.00394165	0.00637683	0.00212834	A
		1	0	0	0	0	0	A	2.08155	0.288458	2.08155	1.48385	1.03524	A				1	0.0292956	0.0178923	0.0343929	0.0271936	0.00844871	A	0.963806	1.06198	0.968232	0.998007	0.05545	B
		6	0.14	0.157257	0.180893	0.159383	0.020529	B	0	0.34178	0	0.113927	0.197327	B				6	1.9752	1.93203	2.17319	2.02681	0.128597	B	0.334164	0.377491	0.21366	0.308438	0.0848909	C
	Dehydrate	0	0.000241719	0	0	8.05731e-05	0.000139557	A	0.0344669	0	0	0.011489	0.0198995	A			Dehydrate	0	0.0323886	0	0.0300646	0.0208177	0.0180661	A	0.0717711	0.102334	0.156191	0.110099	0.0427424	A
		1	0.248295	0.30974	0.2	0.252678	0.0550013	B	0.404801	0.0747977	0.0309476	0.170182	0.204365	A				1	0.0785837	0.0653538	0.0200574	0.0546649	0.0306924	A	1.00722	1.24891	1.17926	1.14513	0.124408	B
		6	0.0993536	0.0674899	0.0637332	0.0768589	0.0195713	C	0	0.462337	0	0.154112	0.26693	A				6	0.590144	0.400563	0.313237	0.434648	0.141565	B	0.191345	0.228362	0.268942	0.22955	0.0388125	C
CitMYB097	NaCl	0	0	0	0	0	0	A	0	0	0	0	0	A		CitMYB008	NaCl	0	0.0107116	0	0.00720271	0.00597145	0.00546093	A	0.372992	0.281543	0.267724	0.30742	0.0572062	A
		1	0	0	0	0	0	A	0	0	0	0	0	A				1	0.0356468	0.0399922	0.0516526	0.0424305	0.00827681	A	0	0.00142864	0.01022	0.00388287	0.00553438	B
		6	0	0	0	0	0	A	0	0	0	0	0	A				6	0.00461495	0.00329844	0.0019774	0.00329693	0.00131877	A	0.271638	0.308885	0.213295	0.264606	0.0481815	A
	ABA	0	0	0	0	0	0	A	0	0	0	0	0	A			ABA	0	1.08123	1.14329	0.947831	1.05745	0.0998753	A	0.256248	0.207827	0.130801	0.198292	0.0632647	A
		1	0	0	0	0	0	A	0	0	0	0	0	A				1	1.01574	0.928621	1.09311	1.01249	0.0822941	A	0.0434967	0.0115384	0.0316224	0.0288858	0.016154	B
		6	0	0	0	0	0	A	0	0	0	0	0	A				6	0.0081191	0.00126522	0.00167647	0.00368693	0.00384388	B	0.338313	0.343152	0.252239	0.311234	0.0511491	C
	JA	0	0	0	0	0	0	A	0	0	0	0	0	A			JA	0	0.168819	0.202254	0.243258	0.204777	0.0372835	A	0.0732001	0.0794863	0.0837161	0.0788008	0.00529143	A
		1	0	0	0	0	0	A	0	0	0	0	0	A				1	0.0677822	0.0150708	0.0129871	0.0319467	0.0310519	B	0.00215285	0.00598583	0.00425845	0.00413238	0.00191959	B
		6	0	0	0	0	0	A	0	0	0	0	0	A				6	0.00244554	0.00273556	0.0039916	0.00305757	0.000821792	B	0.0486216	0.0326048	0.037979	0.0397351	0.00815153	A
	Cold	0	0	0	0	0	0	A	0	0	0	0	0	A			Cold	0	0.209737	0.350623	0.202771	0.254377	0.083424	A	0	0.00859201	0.00204269	0.0035449	0.00448867	A
		1	0	0	0	0	0	A	0	0	0	0	0	A				1	0.013762	0.0196226	0.137711	0.057032	0.0699318	B	0.00160017	0.033746	0.00586612	0.0137374	0.0174587	A
		6	0	0	0	0	0	A	0	0	0	0	0	A				6	0.00634441	0.00509278	0.0164407	0.00929262	0.00622194	B	0	0.00729329	0.00258978	0.00329435	0.00369734	A
	Dehydrate	0	0	0	0	0	0	A	0	0	0	0	0	A			Dehydrate	0	0.108906	0.107214	0.104322	0.106814	0.00231782	A	0.44154	0.410667	0.503559	0.451922	0.0473086	A
		1	0	0	0	0	0	A	0	0	0	0	0	A				1	2.31068	3.15208	2.78743	2.75006	0.421943	B	0.0115007	0.00812531	0.0162299	0.011952	0.00407108	B
		6	0	0	0	0	0	A	0	0	0	0	0	A				6	0.00169013	0.00131481	0.00127142	0.00142545	0.000230243	A	0.018	0.0219878	0.0173084	0.0190987	0.0025258	B
CitMYB090	NaCl	0	0.124551	0.118794	0.116336	0.119894	0.00421616	A	0.048569	0.0939828	0.0668038	0.0697852	0.0228532	A		CitMYB048	NaCl	0	0.0107252	0	0	0.00357507	0.00619221	A	0.0884928	0.144249	0.089347	0.107363	0.0319472	A
		1	0.194629	0.157942	0.197699	0.183423	0.0221212	A	0.869025	0.697304	0.515032	0.693787	0.177023	A				1	0.0284443	0.0308264	0.0238138	0.0276948	0.00356583	A	0.721961	0.596856	0.396349	0.571722	0.164255	B
		6	0.825486	1.0433	0.976696	0.948493	0.111611	B	2.49648	2.49523	1.9763	2.32267	0.299965	B				6	1.38725	1.01467	1.22544	1.20912	0.186823	B	0.438587	0.417612	0.408024	0.421407	0.0156311	B
	ABA	0	0.0729084	0.0650596	0.0555673	0.0645118	0.00868352	A	0.0414476	0.0391143	0.0480432	0.0428684	0.00463091	A			ABA	0	0.0819222	0.0884083	0.0934498	0.0879268	0.00577883	A	0.0837211	0.0180629	0.0420103	0.0479315	0.0332271	A
		1	0.0754734	0.0958629	0.100348	0.0905613	0.0132575	A	0.923135	0.825988	0.756354	0.835159	0.083768	A				1	0.0336659	0.0415982	0.052097	0.0424537	0.00924526	A	1.86809	1.81547	1.97462	1.88606	0.0810837	B
		6	0.309651	0.311061	0.401096	0.340602	0.0523935	B	0.556414	0.230453	0.412068	0.399645	0.163335	A				6	1.63065	1.64771	1.55127	1.60988	0.0514673	B	0.626719	0.585791	0.598088	0.603533	0.0210001	C
	JA	0	0.0745397	0.0408501	0.0638283	0.0597394	0.017213	A	0.158291	0.127217	0.0951855	0.126898	0.031554	A			JA	0	0.0418949	0	0	0.013965	0.024188	A	0.0564997	0.0287357	0.0202286	0.0351547	0.0189684	A
		1	0.242019	0.350045	0.236256	0.276106	0.0640973	B	0.592908	0.559067	0.783512	0.645163	0.121003	AB				1	0.0983297	0.135564	0.120196	0.11803	0.0187114	A	1.59796	1.36899	1.29187	1.41961	0.159198	B
		6	0.364026	0.32242	0.319846	0.335431	0.0247977	B	1.3468	1.01918	0.817647	1.06121	0.267069	B				6	0.981347	1.22512	1.0832	1.09655	0.122433	B	0.470854	0.458792	0.521135	0.483594	0.0330663	C
	Cold	0	0.0670024	0.0653019	0.0571547	0.063153	0.00526379	A	0.113431	0.111205	0.0924422	0.105693	0.0115291	A			Cold	0	0.0213586	0.0302421	0.0128936	0.0214981	0.00867505	A	0	0.000372994	0	0.000124331	0.000215348	A
		1	0.0548369	0.0641667	0.0597697	0.0595911	0.00466747	A	0.90387	1.63075	1.90611	1.48024	0.517792	B				1	0.0175822	0.0130082	0.0219936	0.017528	0.00449294	A	1.80959	1.83537	2.1293	1.92476	0.17761	B
		6	4.36375	4.33932	3.93859	4.21389	0.23873	B	2.78013	1.86943	2.71596	2.45517	0.508284	C				6	4.34652	4.20896	3.75081	4.10209	0.311898	B	0.90626	0.794973	0.73734	0.812858	0.0858684	C
	Dehydrate	0	0.267894	0.277239	0.245931	0.263688	0.0160719	A	0.141651	0.150199	0.168349	0.1534	0.013634	A			Dehydrate	0	0	0.00391939	0.0148801	0.00626649	0.0077127	A	0.0648889	0.0954009	0.128711	0.0963337	0.0319215	A
		1	0.462138	0.412681	0.503794	0.459538	0.0456117	B	0.874364	0.85894	0.689194	0.8075	0.102745	A				1	0.0287384	0.0832056	0.0901356	0.0673598	0.0336262	A	0.80699	0.845717	0.948912	0.867206	0.0733608	B
		6	1.17474	1.16529	1.15661	1.16555	0.00907093	B	2.10435	2.5006	2.47186	2.35894	0.220949	B				6	0.910368	0.803958	0.766592	0.826973	0.0746001	B	0.696412	0.612006	0.693061	0.66716	0.0477941	C
CitMYB091	NaCl	0	0.0272288	0.0533327	0.123619	0.0680601	0.0498542	A	0.013926	0.00260249	0.0012324	0.0059203	0.0069669	A		CitMYB067	NaCl	0	0.0173791	0.0066105	0.0166365	0.013542	0.00601436	A	0	0.00345726	0.00556291	0.00300672	0.00280869	A
		1	0.00113367	0.0254327	0.0344862	0.0203508	0.0172472	A	0.0554417	1.34701	0.0243956	0.475617	0.754811	A				1	0.012464	0.0155388	0.0115714	0.0131914	0.00208132	A	0.0842098	0.219231	0.106973	0.136804	0.0722851	A
		6	0.0243052	0.00228993	0.0215222	0.0160391	0.0119882	A	0.000810674	0.0213091	0.0391433	0.020421	0.0191817	A				6	0.606157	0.611904	0.618268	0.61211	0.00605803	B	0.117236	0.253114	0.0913633	0.153904	0.0868865	A
	ABA	0	12.6752	12.6752	12.026	12.4588	0.374783	A	5.01774	5.01774	5.01774	5.01774	0	A			ABA	0	0.0195314	0.0340028	0.015598	0.0230441	0.00969219	A	0.0359554	0.0243231	0.00930438	0.0231943	0.0133613	A
		1	0.0847255	0.214347	0.100005	0.133026	0.0708397	B	0.0245878	2.28077	0.047104	0.784153	1.29615	B				1	0.00211941	0.00107583	0.0130961	0.00543046	0.00665914	A	1.05202	0.912435	1.05334	1.00593	0.0809732	B
		6	2.37058	2.37058	2.0065	2.24922	0.210198	C	0.00661551	0.00280094	0.00374811	0.00438818	0.00198621	B				6	0.461199	0.516994	0.572254	0.516816	0.0555281	B	0.163014	0.195027	0.132563	0.163535	0.0312353	A
	JA	0	0.00699101	0.015289	0.000243853	0.00750797	0.00753591	A	0.0246277	0.0535939	1.16632	0.414846	0.650954	A			JA	0	0	0	0.00164986	0.000549954	0.000952549	A	0	0.0150001	0.0225696	0.0125232	0.0114868	A
		1	0.0614745	0.0979054	0.199084	0.119488	0.0712982	AB	0.212614	0.00195797	0.0960182	0.10353	0.105529	A				1	0.0286596	0.00470499	0	0.0111215	0.0153695	A	0.266288	0.343405	0.240067	0.283253	0.0537171	BC
		6	0.261378	0.247165	0.24943	0.252658	0.00763675	B	2.28946	2.25038	0.492074	1.67731	1.02663	B				6	0.230879	0.257781	0.225961	0.238207	0.0171288	B	0.129042	0.174111	0.0293545	0.110836	0.0740756	AC
	Cold	0	0.208419	0.152131	0.188059	0.182869	0.0285006	A	0.146252	0.069202	0.123241	0.112898	0.0395527	A			Cold	0	0.00417193	0.031909	0.0126154	0.0162321	0.0142178	A	0	0.00464188	0	0.00154729	0.00267999	A
		1	0.0402065	0.0303152	0.0222039	0.0309085	0.00901599	A	0.172348	0.100674	0.0817936	0.118272	0.0477733	A				1	0.00162927	0.0066851	0.0129841	0.00709949	0.00568875	A	0.235306	1.19122	0.269525	0.565351	0.54229	B
		6	0.144805	0.0945628	0.114475	0.117948	0.0253007	A	0.22249	1.41079	0.148881	0.594055	0.708273	A				6	1.76066	1.90048	1.76713	1.80942	0.0789244	B	0.251528	0.350412	0.265357	0.289099	0.0535467	C
	Dehydrate	0	0.189129	0.172009	0.141112	0.167417	0.0243357	A	0.932914	4.36375	4.36375	3.22014	1.98079	A			Dehydrate	0	0	0	0	0	0	A	0.0195407	0.017499	0.0164936	0.0178444	0.00155265	A
		1	0.302168	0.373368	0.460397	0.378644	0.0792462	B	0.424749	0.418906	1.24891	0.697523	0.477526	B				1	0.03	0.0302929	0.0222833	0.0275254	0.00454217	A	0.748912	0.795676	0.727321	0.757303	0.0349414	B
		6	0.270356	0.05642	0.119151	0.148642	0.109975	A	0.0203905	0.917771	0.690165	0.542775	0.466493	B				6	0.42601	0.32199	0.423686	0.390562	0.0593965	B	0.460374	0.533042	0.46716	0.486859	0.0401395	C
CitMYB098	NaCl	0	0.00705923	0.0178405	0.104665	0.0431881	0.0535124	A	0.00256168	0.00222907	0.00180778	0.00219951	0.000377818	A		CitMYB071	NaCl	0	0.0285005	0.032518	0.0378379	0.0329521	0.00468383	A	0.0443051	0.0259934	0.023	0.0310995	0.0115339	A
		1	0.000225433	0.000135149	0.0016272	0.000662595	0.000836594	A	0.0005908	0.000479018	0.000995721	0.000688513	0.000271857	A				1	0.0198987	0.0198987	0.019649	0.0198155	0.000144145	A	0.138997	0.0919762	0.150266	0.12708	0.0309182	B
		6	0.00136191	0.000817233	0.00096665	0.0010486	0.000281435	A	0	0.000461881	0.0016632	0.00070836	0.000858558	A				6	0.0771273	0.0766714	0.0904702	0.081423	0.00783845	A	0.293724	0.239617	0.2	0.244447	0.0470482	C
	ABA	0	0.000142501	0.000250717	0.000646003	0.000346407	0.00026504	A	0.0023396	0.000813306	0.000233723	0.00112887	0.00108782	A			ABA	0	0	0.00184384	0.0013793	0.00107438	0.000958992	A	0	0.00387962	0.0506403	0.0181733	0.0281841	A
		1	0.000280179	0.0003749	0.00011059	0.000255223	0.000133911	A	0.000842723	0.00100116	0.000769987	0.000871289	0.000118203	A				1	0.0727824	0.0690752	0.0649583	0.0689386	0.00391386	BC	0.143055	0.193637	0	0.112231	0.100431	B
		6	8.23229e-05	0.000362513	0.000168776	0.000204537	0.000143477	A	0.000419483	0.000440936	6.83706e-05	0.000309597	0.000209183	A				6	0.0229396	0.0215806	0.0255207	0.023347	0.00200139	AC	0.140658	0.159891	0.0346497	0.111733	0.0674452	B
	JA	0	0.000251837	0	0.000652082	0.000301306	0.000328844	A	0.00286755	0.00337171	0.00270789	0.00298239	0.00034649	A			JA	0	0.402522	0.494502	0.444333	0.447119	0.0460532	A	0.104583	0.17702	0.122022	0.134541	0.0378064	A
		1	0.0019892	0.00036375	0.00363858	0.00199718	0.00163743	A	0.000787594	0.000757301	0.00043352	0.000659472	0.000196265	A				1	0.208829	0.118123	0.0483307	0.125094	0.0804758	B	0.00153924	0	0	0.000513081	0.000888683	B
		6	0.0111789	0.0130891	0.0104615	0.0115765	0.00135817	A	9.09486e-05	0.00010889	0.000331976	0.000177271	0.000134278	A				6	0	0	0	0	0	C	0.00221657	0.0112886	0	0.00450174	0.00598121	B
	Cold	0	0.000931749	0.000307977	0.00114182	0.000793849	0.000433689	A	0.000692117	0.00134707	0.00187139	0.00130353	0.000590841	A			Cold	0	0.0357043	0.0219167	0.0267458	0.0281223	0.00699609	A	0.0286891	0.0151593	0.0569829	0.0336104	0.0213417	A
		1	0.000494105	0.000398667	0.000624011	0.000505594	0.000113111	A	0.000128726	0.000433187	0.000358374	0.000306762	0.000158657	A				1	1.47371	1.59799	1.60312	1.55827	0.0732748	B	0.0316328	0.0115407	0.0563155	0.033163	0.0224266	A
		6	0.000334908	4.8036e-05	0.000902977	0.00042864	0.000435109	A	0	0.00301392	0.000132255	0.00104872	0.00170319	A				6	0.0759182	0.0498104	0.0565993	0.060776	0.0135458	A	0.681042	0.477522	0.565469	0.574678	0.102072	B
	Dehydrate	0	0.00411504	0.00334301	0.00188764	0.00311523	0.00113103	A	0.00248896	0.00232938	0.00160374	0.00214069	0.000471811	A			Dehydrate	0	0.740364	0.727111	0.817891	0.761789	0.049036	A	0.0920691	0.111307	0.0812745	0.0948835	0.0152127	A
		1	0.000340003	0.000165803	0.000339282	0.000281696	0.000100367	A	0.00046593	3.05445e-05	0.00166899	0.00072182	0.000848665	A				1	0.158215	0.169667	0.167331	0.165071	0.00605138	B	0.0413223	0.0164024	0.024415	0.0273799	0.0127218	A
		6	0.00112722	0.000759771	0.00064131	0.000842768	0.000253366	A	0.000319855	0.00284973	0.00209937	0.00175632	0.00129936	A				6	0.0712596	0.042879	0.0345323	0.049557	0.0192528	C	0.0301365	0.0653474	0.0440398	0.0465079	0.0177347	A
CitMYB077	NaCl	0	2.24991	2.77369	2.72469	2.58277	0.2893	A	0.751459	0.94778	0.777391	0.825544	0.106651	AC		CitMYB053	NaCl	0	0	0	0.00644455	0.00214818	0.00372076	A	0.0154467	0.0271221	0.0234156	0.0219948	0.00596597	A
		1	0.999947	0.857978	0.867881	0.908602	0.0792622	B	1.35781	0.967866	1.01413	1.11327	0.213041	AB				1	0.00308451	0	0.00545058	0.00284503	0.00273317	A	0.247424	0.230306	0.211775	0.229835	0.0178291	B
		6	0.556988	0.613897	0.630154	0.600347	0.0384192	C	0.459771	0.481915	0.42128	0.454322	0.0306824	C				6	0.237163	0.311397	0.243041	0.263867	0.0412672	B	0.220486	0.203954	0.136387	0.186942	0.0445558	B
	ABA	0	0.68651	0.69767	0.852567	0.745582	0.0928196	A	1.00551	0.805904	0.99273	0.934714	0.111736	A			ABA	0	0.0399351	0.0342081	0.0243497	0.032831	0.00788342	A	0.0334035	0.0218139	0.0220909	0.0257694	0.00661274	A
		1	0.562562	0.614913	0.689638	0.622371	0.0638654	A	1.097	0.91563	1.39481	1.13581	0.241936	A				1	0.00637689	0.0150596	0.00929873	0.0102451	0.00441805	A	1.28215	1.12625	0.93067	1.11302	0.176114	B
		6	0.661161	0.787713	0.673037	0.707303	0.0698894	A	1.13044	0.92646	0.630212	0.895703	0.251527	A				6	0.401664	0.470656	0.51976	0.464027	0.0593262	B	0.0837544	0.0878899	0.0843812	0.0853419	0.00222885	A
	JA	0	0.710703	0.783857	0.659835	0.718132	0.0623437	A	0.84917	0.759219	0.694388	0.767593	0.0777301	A			JA	0	0.00483275	0.00220575	0	0.00234617	0.00241943	A	0.00736264	0.0070405	0.00715149	0.00718488	0.000163643	A
		1	0.562544	0.586639	0.568516	0.572566	0.012548	A	0.528888	0.500722	0.64202	0.55721	0.0747857	A				1	0	0	0	0	0	A	0.367523	0.351992	0.305004	0.341507	0.0325517	B
		6	0.903667	1.00873	0.940111	0.950837	0.0533472	B	0.41253	0.0903677	0.432513	0.311804	0.192029	B				6	0.0978174	0.16797	0.114544	0.126777	0.0366411	B	0.2582	0.193937	0.199474	0.217204	0.0356117	C
	Cold	0	0.612001	0.626983	0.597863	0.612282	0.0145624	A	0.840408	0.843707	1.12301	0.93571	0.162219	A			Cold	0	0.00567093	0.00360361	0.00698484	0.00541979	0.00170455	A	0.00262858	0	0	0.000876194	0.00151761	A
		1	0.634895	0.534591	0.691376	0.620287	0.0794065	A	1.26284	1.35194	1.3221	1.31229	0.0453514	A				1	0.00485228	0.00788872	0.00329703	0.00534601	0.00233532	A	0.643515	0.644008	0.650291	0.645938	0.00377774	B
		6	1.53177	1.12193	1.62775	1.42715	0.268649	B	0.577445	0.962814	1.27541	0.938557	0.349615	A				6	3.56338	3.34767	3.54426	3.48511	0.119403	B	0.287073	0.390599	0.267053	0.314908	0.0663097	C
	Dehydrate	0	3.67339	3.41864	3.16663	3.41955	0.253383	A	0.831272	0.946309	1.12684	0.968141	0.14899	A			Dehydrate	0	0	0	0.00740387	0.00246796	0.00427463	A	0.0275931	0.0206701	0.0258969	0.02472	0.00360842	A
		1	0.37487	0.38791	0.398361	0.387047	0.0117689	B	0.460186	1.15423	1.24891	0.954442	0.430648	A				1	0.00617506	0	0.0141981	0.00679105	0.00711906	A	1.04067	1.03851	1.24891	1.10936	0.120859	B
		6	1.31793	1.30125	1.15517	1.25812	0.0895436	C	0.740824	2.84855	2.94556	2.17831	1.24585	B				6	0.321272	0.32526	0.154684	0.267072	0.0973517	B	0.883082	0.83704	0.764845	0.828322	0.0595986	C
CitMYB037	NaCl	0	0.290141	0.209484	0.249083	0.249569	0.0403307	A	0.123203	0.197539	0.126386	0.149043	0.0420294	A		CitMYB020	NaCl	0	0	0.00285118	0	0.000950393	0.00164613	A	0.0430459	0.0476818	0.043639	0.0447889	0.00252285	A
		1	0.121852	0.120815	0.12876	0.123809	0.00431882	B	0.0571294	0.0728111	0.071884	0.0672748	0.00879841	B				1	0.0724837	0.0517567	0.0513205	0.0585203	0.0120946	A	0.266316	0.225396	0.166344	0.219352	0.0502594	B
		6	0.340486	0.259066	0.279553	0.293035	0.0423514	A	0.297302	0.21431	0.339271	0.283628	0.0635932	B				6	0.356474	0.230783	0.214798	0.267352	0.0775948	B	0.167168	0.203498	0.206957	0.192541	0.0220414	B
	ABA	0	0.104528	0.143372	0.133795	0.127232	0.0202369	A	0.107329	0.0907931	0.102991	0.100371	0.00857382	A			ABA	0	0.0425025	0.0316479	0.0497342	0.0412949	0.00910343	A	0.0404243	0.0109054	0.0239757	0.0251018	0.0147916	A
		1	0.126519	0.17384	0.120112	0.140157	0.0293458	A	0.0708206	0.121615	0.28809	0.160175	0.113652	A				1	0.0157863	0.0229612	0.0271817	0.0219764	0.00576117	A	0.520448	0.463379	0.482975	0.488934	0.0289975	B
		6	0.194079	0.202159	0.167394	0.187877	0.0181936	A	2.05629	0.235689	0.281983	0.857986	1.03802	A				6	0.227645	0.228619	0.243813	0.233359	0.00906669	B	0.0515099	0.0556344	0.0529856	0.0533766	0.00208986	A
	JA	0	0.134832	0.16912	0.124799	0.142917	0.02324	A	0.251342	0.126902	0.13666	0.171635	0.0692008	A			JA	0	0.00586092	0	0	0.00195364	0.0033838	A	0.0494692	0.0483476	0.0354111	0.0444093	0.00781282	A
		1	0.16158	0.178657	0.183321	0.17452	0.0114459	A	0.15173	0.276474	0.170711	0.199638	0.0672152	A				1	0.0566924	0.0942717	0.0649046	0.0719562	0.0197572	A	0.128812	0.179956	0.19583	0.168199	0.0350214	B
		6	0.253737	0.282077	0.225126	0.253647	0.0284753	B	0.172034	0.0814429	0.355484	0.202987	0.139618	A				6	0.0853546	0.0777902	0.206521	0.123222	0.0722382	A	0.0739945	0	0.0703857	0.0481267	0.041718	A
	Cold	0	0.141054	0.0902597	0.11719	0.116168	0.0254124	A	0.213291	0.150252	0.225965	0.196503	0.0405527	A			Cold	0	0.000507733	0.0016914	0.000564213	0.000921114	0.000667682	A	0.000217894	0.000369193	0	0.000195696	0.000185595	A
		1	0.403553	0.546769	0.555055	0.501793	0.085179	B	0.0493901	0.0785314	0.06343	0.0637838	0.0145739	B				1	0.00194796	0.00209034	0.00346812	0.00250214	0.000839586	A	0.40456	0.484797	0.412809	0.434055	0.0441366	B
		6	0.609474	0.352066	0.355774	0.439105	0.147556	B	0.543912	0.554089	0.593857	0.563953	0.0263929	B				6	0.586603	0.554283	0.695227	0.612038	0.073834	B	0.0601674	0.0305241	0.0510763	0.0472559	0.0151864	A
	Dehydrate	0	1.34423	1.35747	1.3487	1.35013	0.00673471	A	0.196958	0.252932	0.250041	0.23331	0.0315151	A			Dehydrate	0	0.00803726	0.0139941	0.0154633	0.0124982	0.00393252	A	0.0603505	0.0642174	0.0613882	0.0619854	0.00200144	A
		1	0.300394	0.340207	0.351382	0.330661	0.0268011	B	0.0305963	0.322469	0.0107321	0.121266	0.17453	A				1	0.0867817	0.179188	0.124051	0.130007	0.0464905	A	1.14821	0.91469	1.24891	1.10394	0.171452	B
		6	0.505232	0.549743	0.508045	0.521007	0.0249262	C	5.2474	5.29632	3.67777	4.7405	0.920676	A				6	0.329114	0.291353	0.284663	0.30171	0.0239669	B	0.0535322	0.0541394	0.0563152	0.0546623	0.00146333	A
CitMYB079	NaCl	0	0.0428352	0.0533752	0.04	0.0454035	0.00704777	A	0	0	0	0	0	A		CitMYB049	NaCl	0	0.0182581	0.0127475	0.0105227	0.0138427	0.00398229	A	0.200474	0.26526	0.237936	0.234557	0.0325251	A
		1	0	0	0	0	0	A	0	0.0119051	0	0.00396837	0.00687342	A				1	0.061122	0.0688033	0.0559539	0.0619597	0.00646553	A	0.349387	0.357281	0.225302	0.310657	0.0740246	A
		6	0	0	0	0	0	A	1.08315	0.0462193	0	0.376456	0.61245	A				6	2.3809	2.02322	2.1874	2.19717	0.179037	B	2.70051	2.60508	2.31642	2.54067	0.199985	B
	ABA	0	0	0	0	0	0	A	0	0	0	0	0	A			ABA	0	0.259521	0.221276	0.271666	0.250821	0.0262974	A	0.291665	0.193331	0.21901	0.234669	0.0510029	A
		1	0	0	0	0	0	A	0	0	0	0	0	A				1	0.568687	0.483403	0.529463	0.527184	0.0426872	B	1.38411	1.28321	1.38523	1.35085	0.0585842	B
		6	0	0	0	0	0	A	0.0395767	0.0428157	0.100514	0.0609686	0.0342852	A				6	1.33494	1.42881	1.36168	1.37514	0.0483593	C	1.44313	1.43845	1.33839	1.40666	0.0591666	B
	JA	0	0	0	0	0	0	A	0.0173919	1.16632	0.0170529	0.400254	0.66343	A			JA	0	0.0463991	0.0305238	0	0.025641	0.0235818	A	0.0982192	0.115193	0.0893461	0.10092	0.0131335	A
		1	0	0	0	0	0	A	0.0112028	0	0	0.00373428	0.00646796	A				1	0.295391	0.32516	0.211135	0.277229	0.0591424	B	1.56509	1.35459	1.44293	1.4542	0.105698	B
		6	0.254819	0.305727	0.2	0.253515	0.0528755	B	0	0	1.81201	0.604003	1.04616	A				6	0.587891	0.629904	0.480516	0.566103	0.0770399	C	1.05427	1.04646	1.05707	1.0526	0.00550267	C
	Cold	0	0.0400257	0.0354522	0.3	0.125159	0.151434	A	0.284431	0	0.0195572	0.10133	0.158872	A			Cold	0	0.0312149	0.0337032	0.0201095	0.0283426	0.00723778	A	0	0	0.00288365	0.000961216	0.00166488	A
		1	0.557378	0.516181	0.5	0.52452	0.029584	B	0.262044	0	0	0.0873478	0.151291	A				1	0.0380111	0.0130324	0.0237972	0.0249469	0.012529	A	1.27117	1.01855	1.36462	1.21811	0.17903	B
		6	0	0	0	0	0	C	0.204419	0.0091076	0.396277	0.203268	0.193587	A				6	2.36375	2.8317	2.21608	2.47051	0.321397	B	0.417754	0.323633	0.360469	0.367285	0.0474296	C
	Dehydrate	0	0.000223851	0.0297384	0	0.00998742	0.0171052	A	1.25783	2.66357	1.98395	1.96845	0.702996	A			Dehydrate	0	0.0581416	0.0232985	0.0158215	0.0324206	0.0225866	A	0.492564	0.473147	0.525286	0.496999	0.026351	A
		1	0.00027719	0	0	9.23966e-05	0.000160036	A	0.103338	0.936521	0.510002	0.516621	0.416631	A				1	0.718546	0.719978	0.782726	0.740416	0.0366482	B	0.641175	0.684824	0.772095	0.699365	0.06666	B
		6	0.488793	0.517918	0.420406	0.475705	0.050056	B	0	0.155193	0.262012	0.139068	0.131748	A				6	0.274895	0.347295	0.440902	0.354364	0.0832287	C	0.305347	0.330404	0.425862	0.353871	0.0635921	C
CitMYB078	NaCl	0	0.0871835	0.0891663	0.0963526	0.0909008	0.00482433	A	0.0371509	0.0205984	0.0259443	0.0278979	0.00844742	A		CitMYB002	NaCl	0	0.00648804	0.0131469	0.0131111	0.0109153	0.0038342	A	5.37069	4.86584	5.5186	5.25171	0.342258	A
		1	0.0111653	0	0.00250988	0.00455838	0.00585773	B	0.00125847	0.000412937	0.00306335	0.00157825	0.00135384	A				1	0.00411626	0.00179089	0.0014998	0.00246898	0.00143399	A	0.00428962	0.00324973	0.00173801	0.00309245	0.00128306	B
		6	0.00354611	0.0017968	0.00301353	0.00278548	0.000896671	B	0.00405459	0.0197076	0.023154	0.0156388	0.0101791	A				6	0.00297909	0.00247839	0.000699174	0.00205222	0.00119822	A	0.00976572	0.00878471	0.00991074	0.00948706	0.000612558	B
	ABA	0	0.00471964	0.0116183	0.00283737	0.00639176	0.0046231	A	0.0336636	0.0142793	0.00782587	0.0185896	0.0134473	A			ABA	0	0.000927432	0.00129661	0.00751216	0.0032454	0.00369973	A	3.03311e-05	0.00763124	0.00109798	0.00291985	0.00411496	A
		1	0.00543387	0.00406016	0.00537943	0.00495782	0.000777873	A	0.00897526	0.00406993	0	0.0043484	0.00449411	A				1	0.00100315	0.00189692	0.00270604	0.0018687	0.000851796	A	5.21604e-05	0.000914849	0.00209168	0.00101956	0.00102379	A
		6	0	0	0.000159662	5.32207e-05	9.2181e-05	A	0.000159742	0.000240345	0	0.000133362	0.000122325	A				6	0.00179433	0.000535706	0.00153142	0.00128715	0.000663914	A	0.00139354	0.00158954	0.000999277	0.00132745	0.00030063	A
	JA	0	0.014926	0.0115082	0.0184462	0.0149602	0.00346912	A	0.00649752	0.0133818	0.055563	0.0251475	0.0265646	A			JA	0	0.0125841	0.0233409	0.018495	0.01814	0.00538714	A	0.00560662	0.00367212	0.00359938	0.00429271	0.00113846	A
		1	0.0157231	0.0198114	0.0185492	0.0180279	0.00209337	A	0	0	0.0060522	0.0020174	0.00349424	A				1	0.00720836	0.00647289	0.00712564	0.00693563	0.000402877	A	0.00052925	0.00100999	0.00155126	0.00103016	0.000511301	A
		6	0.000881456	0	0.000300471	0.000393976	0.000448106	A	0.000178076	0.000953427	0.00336855	0.00150002	0.00166399	A				6	0.00136607	0.00134536	0.0016999	0.00147044	0.000198988	A	0.00169973	0.00241914	0.000803366	0.00164075	0.000809501	A
	Cold	0	0.0031343	0.00393803	0.00330141	0.00345791	0.000424101	A	0.00581222	0.00401465	0.00522442	0.0050171	0.000916543	A			Cold	0	0.0033242	0.00620013	0.0017809	0.00376841	0.00224285	A	0.00359749	0.00230255	0.00176971	0.00255658	0.00094	A
		1	0.260377	0.297582	0.281903	0.279954	0.0186791	B	0.00649288	0.00263899	0.00707952	0.0054038	0.00241229	A				1	0.00194705	0.0012377	0.00401501	0.00239992	0.00144298	A	0.000893107	0.00201417	0.00653479	0.00314736	0.00298668	A
		6	0.0125611	0.00261733	0.00971484	0.00829775	0.0051211	A	0.00885218	0.00917113	0.0216438	0.0132224	0.00729492	A				6	0.0115153	0.00399578	0.0108435	0.00878486	0.00416105	A	0.0145094	0.00853234	0.00291908	0.0086536	0.0057961	A
	Dehydrate	0	1.41344	1.5486	1.30738	1.42314	0.120903	A	0.000679591	0.000885925	0.00529656	0.00228736	0.00260809	A			Dehydrate	0	0.00491036	0.0214273	0.0129711	0.0131029	0.00825924	A	0.00067042	0.00134419	0.00170655	0.00124039	0.000525805	A
		1	0.00837887	0.00466948	0.00467253	0.00590696	0.00214074	B	0.00458276	0.00318755	0.011628	0.0064661	0.00452444	A				1	0.0050022	0.00532271	0.00559322	0.00530604	0.000295863	A	0.00126367	0.00089407	0.00681667	0.00299147	0.00331787	A
		6	0.00423519	0.00378555	0.00427966	0.00410013	0.000273345	B	0.0119325	0.013979	0.00496957	0.0102937	0.00472298	A				6	0.002689	0.00318705	0.00123027	0.00236877	0.00101693	A	0.00770864	0.00630577	0.00402318	0.00601253	0.00186015	A
CitMYB045	NaCl	0	0.00595347	0.00827942	0.00413184	0.00612157	0.0020789	A	0.000824998	0.00513704	0.00178882	0.00258362	0.00226323	A		CitMYB025	NaCl	0	0.00203955	0.000334475	0.00596736	0.00278046	0.00288861	A	0.0360235	0.0445302	0.0326011	0.0377182	0.00614246	A
		1	0.0029628	0.0033671	0.0057472	0.0040257	0.00150451	A	1.08891	1.08283	0.744512	0.972083	0.197105	B				1	0.000800107	0.000418272	0.000784056	0.000667478	0.000215969	A	0.234938	0.158818	0.160799	0.184852	0.0433872	B
		6	0.527174	0.615974	0.567693	0.57028	0.0444564	B	0.1164	0.181297	0.158653	0.152117	0.0329387	A				6	0.724245	0.783577	0.816622	0.774815	0.0468075	B	0.201429	0.233409	0.262372	0.232403	0.0304839	B
	ABA	0	0.00301057	0.00630578	0.0041131	0.00447648	0.00167739	A	0.000479109	0.00279894	0.00111351	0.00146385	0.00119894	A			ABA	0	0.00466174	0.0074474	0.00949899	0.00720271	0.00242789	A	0.00348544	0.00345901	0.000843042	0.00259583	0.00151802	A
		1	0.000291449	0.000495704	0.000489158	0.000425437	0.000116083	A	0.925754	0.772039	1.32762	1.00847	0.286876	B				1	5.73404e-05	0.000138449	0.000162937	0.000119576	5.52706e-05	A	1.10528	1.14553	1.13065	1.12715	0.0203491	B
		6	0.757505	0.742933	0.771437	0.757292	0.0142528	B	2.09928	1.36475	1.23821	1.56741	0.464933	C				6	0.491778	0.620296	0.632113	0.581396	0.077836	B	0.0094299	0.011722	0.00608772	0.00907987	0.0028334	A
	JA	0	0.00116256	0.000589952	0	0.00058417	0.000581301	A	0.00735315	0.000441689	0.00133022	0.00304169	0.00376018	A			JA	0	0.00284901	0.0010774	0.00122873	0.00171838	0.000982072	A	0.00308092	0.00310918	0.000825849	0.00233865	0.0013102	A
		1	0.00918725	0.0143476	0.00416019	0.00923167	0.00509383	A	0.999987	0.934079	1.26245	1.0655	0.173712	B				1	0.00076302	0.000782404	0.000488688	0.000678037	0.000164268	A	0.764879	0.715854	0.889446	0.79006	0.0894938	B
		6	0.639065	0.583698	0.593185	0.605316	0.02961	B	0.521648	0.489176	0.327077	0.445967	0.104234	C				6	0.672457	0.698659	0.721978	0.697698	0.0247744	B	0.0215479	0.0166816	0.013091	0.0171068	0.0042445	A
	Cold	0	0.00283332	0	0.000320859	0.00105139	0.00155151	A	0.00270539	0.000458804	9.90943e-05	0.00108776	0.00141241	A			Cold	0	0.000483676	0.00209178	0.0004932	0.00102289	0.000925705	A	7.51625e-05	6.69941e-05	9.84951e-05	8.02172e-05	1.63475e-05	A
		1	0.00170513	0.00091819	0.00187673	0.00150002	0.000511129	A	1.09026	1.03841	0.621499	0.916724	0.256984	B				1	0.0161171	0.01655	0.0228572	0.0185081	0.00377262	A	0.953113	1.00621	0.843603	0.93431	0.0829206	B
		6	2.74268	2.51859	2.93377	2.73168	0.207809	B	1.04912	1.30201	1.44427	1.26513	0.200138	C				6	3.63751	3.53522	3.81589	3.66287	0.142044	B	0.441957	0.369058	0.472234	0.427749	0.053035	C
	Dehydrate	0	0.00789898	0	0.00719333	0.00503077	0.00437104	A	0.00788896	0.00968478	0.00998433	0.00918602	0.00113323	A			Dehydrate	0	0.00426486	0.000730945	0.000868965	0.00195492	0.00200166	A	0.00220247	0.00234023	0.00391043	0.00281771	0.000948824	A
		1	0.000781479	0.000392874	0.00212639	0.00110025	0.000909659	A	1.02326	0.913828	1.24891	1.062	0.170868	B				1	0.0014803	0.000802047	0.00108376	0.00112203	0.000340742	A	0.348463	0.226294	0.419177	0.331311	0.0975788	B
		6	0.529528	0.393151	0.358412	0.42703	0.090449	B	0.0240328	1.17756	0.0183307	0.406642	0.667643	C				6	0.464182	0.493771	0.464134	0.474029	0.0170971	B	0.781833	0.639326	0.86408	0.761746	0.113715	C
CitMYB016	NaCl	0	0.25414	0.312181	0.388409	0.318243	0.0673396	A	0.611073	0.587342	0.609027	0.602481	0.0131504	A		CitMYB064	NaCl	0	0.370751	0.312776	0.301212	0.328246	0.0372612	A	0.143139	0.178262	0.183381	0.168261	0.0219058	A
		1	0.656079	0.529964	0.597712	0.594585	0.0631157	B	0.124104	0.160146	0.109491	0.131247	0.026072	B				1	0.132521	0.14935	0.177759	0.15321	0.0228649	A	0.0300375	0.0379328	0.0221275	0.0300326	0.00790264	A
		6	0.365102	0.330864	0.32212	0.339362	0.0227162	A	0.54303	0.389954	0.467632	0.466872	0.0765407	A				6	0.0320005	0.0550884	0.0349984	0.0406957	0.0125542	A	0.916687	0.945558	1.04044	0.967561	0.0647431	B
	ABA	0	0.29364	0.244019	0.281622	0.273093	0.0258865	A	0.355318	0.216271	0.222334	0.264641	0.0785872	A			ABA	0	0.0929246	0.0292372	0.0602497	0.0608038	0.0318473	A	0.14877	0.103224	0.133757	0.128583	0.0232095	A
		1	0.512958	0.452295	0.580698	0.515317	0.0642341	B	0.134021	0.111878	0.172518	0.139472	0.0306854	A				1	0.579624	0.528839	0.512921	0.540461	0.0348373	A	0.426707	0.501699	0.455932	0.461446	0.037799	B
		6	0.0902926	0.116609	0.102993	0.103298	0.0131611	C	0.751571	0.365992	0.451165	0.52291	0.202554	B				6	0.342753	0.471932	0.391855	0.40218	0.0652059	A	0.468875	0.674615	0.577837	0.573776	0.10293	B
	JA	0	0.324281	0.283311	0.223172	0.276921	0.0508567	A	1.6083	1.62919	1.22504	1.48751	0.227546	A			JA	0	0.712908	0.750936	0.72419	0.729345	0.0195308	A	0.447663	0.35044	0.410243	0.402782	0.0490391	A
		1	0.906443	0.847315	0.905341	0.886366	0.0338235	B	0.139981	0.160356	0.171718	0.157352	0.0160803	B				1	0.0932668	0.0932668	3	1.06218	1.6782	A	1.31278	1.02829	1.33786	1.22631	0.171948	B
		6	0.328059	0.374666	0.437995	0.38024	0.0551798	A	0.412266	0.414423	0.066755	0.297815	0.200106	B				6	0.629871	0.602666	0.575154	0.602564	0.0273591	A	0.205525	0.236527	0.19175	0.211267	0.0229338	C
	Cold	0	0.264364	0.282133	0.269698	0.272065	0.00911781	AB	0.478436	0.57442	0.646348	0.566401	0.0842427	A			Cold	0	0.184154	0.104973	0.117012	0.13538	0.0426664	A	0.170808	0.159086	0.180964	0.170286	0.0109486	A
		1	0.291181	0.264438	0.393915	0.316511	0.068354	A	0.185927	0.201647	0.0494972	0.145691	0.083676	B				1	0.137594	0.140616	0.16664	0.148283	0.0159686	A	0.262629	0.2464	0.281516	0.263515	0.0175745	A
		6	0.0451364	0.191011	0.249909	0.162019	0.10542	B	0.0166507	0.251271	0.19752	0.155147	0.122916	B				6	0.257694	0.19851	0.19851	0.218238	0.0341701	A	1.79388	1.36062	1.70883	1.62111	0.22956	B
	Dehydrate	0	1.02435	0.696855	0.59822	0.773141	0.223072	A	0.623802	0.812295	1.16632	0.867471	0.275434	A			Dehydrate	0	0.547905	0.547905	0.397159	0.497656	0.0870327	A	0.248199	0.272913	0.16512	0.228744	0.0564684	A
		1	0.468943	0.513132	0.486173	0.489416	0.0222724	B	0.352774	0.277682	0.319499	0.316651	0.0376267	B				1	0.311816	0.302585	0.36372	0.32604	0.0329562	A	0.0449674	0.0469	0.0512802	0.0477159	0.00323453	B
		6	0.290251	0.305604	0.263865	0.286573	0.0211115	C	0.803091	0.783602	0.925159	0.837284	0.0767232	A				6	0.360294	0.408365	0.390565	0.386408	0.0243037	A	0.57634	0.598491	0.53	0.568277	0.0349501	C
CitMYB038	NaCl	0	0.0854161	0.091362	0.139266	0.105348	0.0295236	A	0.171107	0.169195	0.172188	0.17083	0.00151566	A		CitMYB031	NaCl	0	0.0026984	0.00684873	0.00211849	0.00388854	0.00257994	A	0.0607297	0.0815975	0.0823733	0.0749002	0.0122782	A
		1	0.143621	0.109562	0.129966	0.127716	0.0171405	A	0.24331	0.226823	0.229556	0.23323	0.0088361	A				1	0.0281925	0.0114162	0.0305241	0.0233776	0.0104243	A	0.247017	0.177544	0.123339	0.182633	0.0619961	AB
		6	0.215419	0.283148	0.321499	0.273355	0.0537136	B	0.246222	0.197416	0.199011	0.214216	0.0277293	A				6	0.61936	0.629576	0.65082	0.633252	0.0160488	B	0.230511	0.245337	0.224299	0.233382	0.0108088	BC
	ABA	0	0.0750261	0.0640829	0.0812126	0.0734405	0.00867426	A	0.294226	0.24877	0.213719	0.252238	0.0403656	A			ABA	0	0.103127	0.0941485	0.149634	0.115637	0.0297829	A	0.0680638	0.0788451	0.0769125	0.0746071	0.00574848	A
		1	0.846766	0.950875	0.860583	0.886074	0.0565423	B	0.342897	0.321853	0.395036	0.353262	0.0376766	A				1	0.090564	0.0727362	0.110133	0.0911444	0.0187052	A	0.632747	0.709446	0.487256	0.609816	0.112856	B
		6	1.31046	1.23139	1.53151	1.35779	0.155555	C	1.72184	1.67534	1.73348	1.71022	0.0307624	B				6	0.727572	0.727544	0.905035	0.786717	0.102466	B	0.236986	0.240441	0.250577	0.242668	0.00706385	C
	JA	0	0.158147	0.197084	0.180299	0.17851	0.0195299	A	0.106521	0.10453	0.0912788	0.100776	0.00828513	A			JA	0	0.0948698	0.0735528	0.0852569	0.0845598	0.0106756	A	0.0575619	0.0484646	0.0508859	0.0523041	0.00471155	A
		1	0.0579898	0.0629964	0.0532069	0.0580644	0.00489518	B	0.799688	0.730977	0.692223	0.740963	0.0544239	B				1	0.100607	0.121732	0.11326	0.111866	0.0106316	A	1.50741	1.25677	1.47117	1.41178	0.13546	B
		6	0.2716	0.231435	0.281751	0.261595	0.0266083	C	0.0965202	0.176749	0.121543	0.131604	0.0410497	A				6	0.288946	0.307025	0.299783	0.298585	0.00909907	A	0.364029	0.362126	0.280366	0.335507	0.047763	C
	Cold	0	0.0653321	0.0463617	0.0507207	0.0541381	0.00993622	A	0.0874989	0.0742418	0.0947845	0.0855084	0.010415	A			Cold	0	0.0283245	0.0175006	0.018099	0.021308	0.00608378	A	0.000784738	0.00152868	0.0010317	0.00111504	0.000378909	A
		1	0.0595696	0.0664401	0.0687689	0.0649262	0.00478285	A	0.176046	0.307253	0.339696	0.274332	0.0866497	B				1	0.00379082	0.0081077	0.00585879	0.0059191	0.00215907	A	0.989891	1.27442	0.989276	1.08453	0.164451	B
		6	0.740192	0.716122	0.760828	0.739047	0.0223752	B	0.494418	0.547418	0.494473	0.512103	0.0305837	A				6	1.91696	2.19633	2.073	2.06209	0.140004	B	0.441547	0.424476	0.413253	0.426426	0.0142472	C
	Dehydrate	0	0.179142	0.140818	0.12782	0.14926	0.026682	A	0.114762	0.148602	0.156423	0.139929	0.0221433	A			Dehydrate	0	0.0102185	0.01	0.0177184	0.0126456	0.0043945	A	0.0875319	0.0954929	0.0777361	0.0869203	0.0088942	A
		1	2.15125	2.44874	2.28385	2.29461	0.149035	B	0.281596	0.369304	0.215387	0.288762	0.0772083	A				1	0.0433047	0.0397481	0.0520671	0.04504	0.00634014	A	1.20924	0.926853	1.24891	1.12834	0.175612	B
		6	0.762719	0.62593	0.63512	0.67459	0.0764606	C	0.172377	0.133368	0.173361	0.159702	0.0228113	A				6	0.399911	0.464861	0.45902	0.441264	0.0359317	A	0.218583	0.469247	0.374565	0.354132	0.126575	C
CitMYB096	NaCl	0	0	0	0	0	0	A	0	0	0	0	0	A		CitMYB036	NaCl	0	0	0.00190435	0	0.000634782	0.00109947	A	0	0	0	0	0	A
		1	0	0	0	0	0	A	0	0	0	0	0	A				1	0	0	0	0	0	A	0	0	0	0	0	A
		6	0	0	0	0	0	A	0	0	0	0	0	A				6	0	0	0	0	0	A	0	0	0	0	0	A
	ABA	0	0	0	0	0	0	A	0	0	0	0	0	A			ABA	0	0	0	0	0	0	A	0	0	0	0	0	A
		1	0	0	0	0	0	A	0	0	0	0	0	A				1	0	0	0	0	0	A	0.0196419	0.0239935	0.0298477	0.0244944	0.0051213	B
		6	0	0	0	0	0	A	0	0	0	0	0	A				6	0	0	0	0	0	A	0.000680008	0	0	0.000226669	0.000392603	A
	JA	0	0	0	0	0	0	A	0	0	0	0	0	A			JA	0	0.00387735	0	0.00214722	0.00200819	0.00194241	A	0.0324569	0.0308243	0.019585	0.027622	0.00700801	A
		1	0	0	0	0	0	A	0	0	0	0	0	A				1	0	0.00267679	0.00133571	0.0013375	0.0013384	A	0	0	0.00122725	0.000409083	0.000708552	B
		6	0	0	0	0	0	A	0	0	0	0	0	A				6	0	0.00451707	0	0.00150569	0.00260793	A	0.000890537	0	0	0.000296846	0.000514152	B
	Cold	0	0	0	0	0	0	A	0	0	0	0	0	A			Cold	0	0.00120252	0.000395065	0.000395065	0.000664216	0.000466182	A	0	0	0	0	0	A
		1	0	0	0	0	0	A	0	0	0	0	0	A				1	0.00405171	0.00680257	0.00565839	0.00550422	0.00138189	A	0	0.000657575	0	0.000219192	0.000379651	A
		6	0	0	0	0	0	A	0	0	0	0	0	A				6	0	0	0.00255375	0.00085125	0.00147441	A	0.0111847	0.00460037	0.0174084	0.0110645	0.00640484	B
	Dehydrate	0	0	0	0	0	0	A	0	0	0	0	0	A			Dehydrate	0	0.0302311	0.0182935	0.0124107	0.0203118	0.00908	A	0.00100267	0.0065498	0.000908701	0.00282039	0.0032301	A
		1	0	0	0	0	0	A	0	0	0	0	0	A				1	0	0.000778668	0	0.000259556	0.000449564	A	0.00123337	0.002378	0.00143494	0.0016821	0.000611033	A
		6	0	0	0	0	0	A	0	0	0	0	0	A				6	0.00385639	0.0013685	0.00100073	0.00207521	0.00155347	A	0.0118946	0.0131482	0.0107474	0.0119301	0.00120082	B
CitMYB051	NaCl	0	0	0	0.00218635	0.000728782	0.00126229	A	0.0312639	0.0283566	0.0404069	0.0333425	0.00628829	A		CitMYB009	NaCl	0	0	0	0	0	0	A	0	0	0	0	0	A
		1	0.0145107	0.00636398	0.0126346	0.0111697	0.00426632	A	1.29283	1.43662	1.39135	1.3736	0.0735236	B				1	0	0	0	0	0	A	0	0	0	0	0	A
		6	0.426133	0.433251	0.380642	0.413342	0.0285421	B	0.157288	0.200694	0.15	0.169327	0.0274075	A				6	0	0	0	0	0	A	0	0	0	0	0	A
	ABA	0	0.00869073	0.00408087	0.00663651	0.00646937	0.00230947	A	0.00729498	0.00364971	0.0120766	0.00767376	0.0042262	A			ABA	0	0	0	0	0	0	A	0	0	0	0	0	A
		1	0.00300266	0.00307085	0.00329114	0.00312155	0.000150776	A	1.62619	1.60045	1.60491	1.61052	0.0137512	B				1	0	0	0	0	0	A	0	0	0	0	0	A
		6	1.14135	1.21233	1.04617	1.13328	0.0833726	B	1.71631	1.7662	1.64313	1.70855	0.0618981	B				6	0	0	0	0	0	A	0	0	0	0	0	A
	JA	0	0.00595124	0	0.00426535	0.00340553	0.00306737	A	0.00907024	0.00472329	0.00826814	0.00735389	0.0023132	A			JA	0	0	0	0	0	0	A	0	0	0	0	0	A
		1	0.0438599	0.00182332	0.0311381	0.0256071	0.0215572	A	1.47325	1.4769	1.31887	1.423	0.0902039	B				1	0	0	0	0	0	A	0	0	0	0	0	A
		6	0.897909	0.935317	0.904245	0.91249	0.0200208	B	0.818075	0.806001	0.880089	0.834721	0.0397502	C				6	0	0	0	0	0	A	0	0	0	0	0	A
	Cold	0	0.00582044	0.000522893	0.000461466	0.00226827	0.00307643	A	0.00401771	0.00271895	0.00297702	0.00323789	0.000687554	A			Cold	0	0	0	0	0	0	A	0	0	0	0	0	A
		1	0.00295969	0.00268199	0.00339596	0.00301255	0.000359909	A	1.76919	1.78054	1.73262	1.76078	0.0250396	B				1	0	0	0	0	0	A	0	0	0	0	0	A
		6	0.462872	0.345447	0.359303	0.389207	0.0641705	B	2.11638	2.41538	1.80133	2.11103	0.307055	C				6	0	0	0	0	0	A	0	0	0	0	0	A
	Dehydrate	0	0	0	0.00456498	0.00152166	0.00263559	A	0.0307118	0.0215215	0.0325212	0.0282515	0.00589817	A			Dehydrate	0	0	0	0	0	0	A	0	0	0	0	0	A
		1	0.000703024	0.00186994	0.00106981	0.00121426	0.000596719	A	0.694444	0.648912	0.691518	0.678291	0.0254851	B				1	0	0	0	0	0	A	0	0	0	0	0	A
		6	0.9752	0.818767	0.925611	0.906526	0.0799437	B	2.27385	2.38399	2.94555	2.53446	0.360247	C				6	0	0	0	0	0	A	0	0	0	0	0	A
CitMYB014	NaCl	0	0.00732267	0.00619438	0.0068343	0.00678379	0.000565838	A	0.0153719	0.0166743	0.0125345	0.0148602	0.00211679	A		CitMYB003	NaCl	0	0	0	0	0	0	A	0.155663	0.121716	0.100825	0.126068	0.0276764	A
		1	0.0130733	0.0124657	0.00815523	0.0112314	0.00268131	A	0.258321	0.250403	0.267661	0.258795	0.00863883	B				1	0.0263971	0.0185246	0.0196645	0.0215287	0.00425444	A	0.0273673	0.0212032	0.0227679	0.0237795	0.0032041	B
		6	0.655667	0.720914	0.66532	0.680634	0.0352159	B	0.528867	0.479849	0.599312	0.536009	0.0600505	C				6	0.242036	0.198777	0.241399	0.227404	0.0247937	B	0.031185	0.0375885	0.0321084	0.0336273	0.00346141	B
	ABA	0	0.00327798	0.00550651	0.0039069	0.00423046	0.00114896	A	0.00523705	0.00136149	0.00392451	0.00350768	0.00197112	A			ABA	0	0.148812	0.143714	0.16684	0.153122	0.0121503	A	0.0561486	0.0587791	0.0438724	0.0529334	0.00795652	A
		1	0.00775838	0.0118489	0.0108758	0.010161	0.0021369	A	0.350784	0.30623	0.375748	0.344254	0.0352158	B				1	0.0523722	0.05	0.0520907	0.0514876	0.00129599	B	0.119934	0.130334	0.179416	0.143228	0.0317684	B
		6	0.23252	0.201266	0.243409	0.225732	0.0218762	B	0.704747	0.537762	0.578746	0.607085	0.0870247	C				6	0.0293803	0.0322133	0.0330974	0.0315637	0.00194184	B	0.0167673	0.0115618	0.0165573	0.0149621	0.00294662	A
	JA	0	0.00503374	0.00951684	0.00332418	0.00595825	0.00319817	A	0.0232307	0.0121235	0.00953071	0.0149616	0.0072776	A			JA	0	8.41265e-05	0	0	2.80422e-05	4.85704e-05	A	0.0972175	0.0946295	0.0964964	0.0961144	0.0013356	A
		1	0.0381611	0.0487007	0.0539208	0.0469275	0.0080281	A	0.279472	0.184226	0.326109	0.263269	0.0723161	B				1	0.121901	0.112552	0.107534	0.113996	0.00729128	B	0.127742	0.0597077	0.0267699	0.0714066	0.0514928	AB
		6	1.61198	1.89445	1.71831	1.74158	0.142667	B	0.256325	0.303137	0.20532	0.254927	0.0489236	B				6	0.0145536	0.0103047	0.0144686	0.013109	0.00242893	A	0.00173711	0.00633591	0.00433591	0.00413631	0.00230589	BC
	Cold	0	0.00278127	0.00277561	0.00162918	0.00239536	0.00066353	A	0.00328876	0.00166423	0.0055048	0.00348593	0.00192786	A			Cold	0	0.0187832	0.0213484	0.0309353	0.023689	0.0064052	A	0	0	0	0	0	A
		1	0.00560465	0.00437197	0.00247871	0.00415178	0.00157456	A	0.535938	0.545372	0.495033	0.525448	0.0267588	B				1	0.0802046	0.094234	0.0861479	0.0868622	0.00704193	B	0.0743675	0.0681775	0.0697379	0.070761	0.00321932	A
		6	0.851207	0.646324	0.171473	0.556335	0.348687	B	0.0190087	0.0139926	0.0144757	0.0158257	0.00276717	A				6	0.538934	0.528735	0.678519	0.582063	0.0836889	C	0.0489943	0.0570433	0.0329564	0.0463313	0.0122623	A
	Dehydrate	0	0.0259202	0.00749718	0.00353153	0.0123163	0.011947	A	0.0115786	0.0143152	0.0158189	0.0139042	0.00214981	A			Dehydrate	0	0.0631061	0.062217	0.08	0.068441	0.0100202	A	0.215982	0.264666	0.271292	0.250647	0.0302024	A
		1	0.00855273	0.0123579	0.0125306	0.0111471	0.00224842	A	0.109447	0.120601	0.1	0.110016	0.0103121	A				1	0.0431123	0.0425913	0.0462945	0.0439994	0.00200467	A	0.13227	0.0991814	0.124891	0.118781	0.0173702	B
		6	0.1	0.0941387	0.104847	0.099662	0.00536226	A	0.698932	0.794189	0.664842	0.719321	0.0670402	B				6	0.210756	0.176659	0.167993	0.185136	0.0226066	B	0.374468	0.319185	0.306961	0.333538	0.0359692	C
CitMYB011	NaCl	0	0	0	0	0	0	A	0	0	0	0	0	A		CitMYB066	NaCl	0	0	0.000694574	0	0.000231525	0.000401012	A	0	0	0.000132147	4.40491e-05	7.62953e-05	A
		1	0	0	0	0	0	A	0	0	0	0	0	A				1	0.05	0.0488175	0.0551816	0.0513331	0.00338501	A	0.799739	0.669121	0.603009	0.690623	0.100112	B
		6	0	0	0	0	0	A	0	0	0	0	0	A				6	0.35404	0.365509	0.224769	0.314773	0.0781558	B	0.686163	0.52107	0.504903	0.570712	0.10031	C
	ABA	0	0	0	0	0	0	A	0	0	0	0	0	A			ABA	0	0.0274109	0.038415	0.0399734	0.0352664	0.00684759	A	0.0678457	0.0630965	0.0762637	0.0690686	0.00666822	A
		1	0	0	0	0	0	A	0	0	0	0	0	A				1	0.0828233	0.0726878	0.0847176	0.0800762	0.0064683	A	1.31273	1.30934	1.34008	1.32072	0.016855	B
		6	0	0	0	0	0	A	0	0	0	0	0	A				6	0.21162	0.287542	0.221038	0.240067	0.0413833	B	0.265458	0.269316	0.297668	0.27748	0.0175888	C
	JA	0	0	0	0	0	0	A	0	0	0	0	0	A			JA	0	0	0	0	0	0	A	0	0	0.000719067	0.000239689	0.000415153	A
		1	0	0	0	0	0	A	0	0	0	0	0	A				1	0.291833	0.229035	0.222512	0.247793	0.0382786	B	0.612949	0.540358	0.508706	0.554005	0.0534444	B
		6	0	0	0	0	0	A	0	0	0	0	0	A				6	0.187313	0.203683	0.193412	0.194803	0.00827299	B	0.138496	0.113305	0.170513	0.140771	0.0286722	C
	Cold	0	0	0	0	0	0	A	0	0	0	0	0	A			Cold	0	0.0524457	0	0.0614967	0.0379808	0.0332022	A	0	0	0	0	0	A
		1	0	0	0	0	0	A	0	0	0	0	0	A				1	0.0128715	0.0137789	0.0154188	0.0140231	0.00129107	A	1.50411	1.26497	1.57514	1.44807	0.162501	B
		6	0	0	0	0	0	A	0	0	0	0	0	A				6	4.13638	4.08162	4.14277	4.12025	0.0336105	B	0.116753	0.13766	0.107814	0.120742	0.0153176	C
	Dehydrate	0	0	0	0	0	0	A	0	0	0	0	0	A			Dehydrate	0	0	0.171235	0	0.0570782	0.0988623	A	0.196299	0.197651	0.271742	0.221897	0.0431722	A
		1	0	0	0	0	0	A	0	0	0	0	0	A				1	0.0322971	0.012423	0.0814588	0.0420596	0.0355382	A	0.384494	0.326356	0.317087	0.342646	0.0365367	B
		6	0	0	0	0	0	A	0	0	0	0	0	A				6	0.27989	0.192819	0.334842	0.269184	0.0716143	B	0.161557	0.109252	0.195984	0.155598	0.0436718	A
CitMYB070	NaCl	0	0.0132159	0.0186752	0.0208691	0.0175868	0.003941	A	0.0108669	0.017128	0.016693	0.014896	0.00349605	A		CitMYB004	NaCl	0	0	0	0	0	0	A	0	0	0	0	0	A
		1	0.016539	0.0137568	0.0152702	0.0151887	0.0013929	A	0.25114	0.226698	0.287055	0.254964	0.0303596	B				1	0.000412044	0	0	0.000137348	0.000237894	A	0.169918	0.106487	0.190864	0.155756	0.0439348	B
		6	0.121181	0.125755	0.144406	0.130447	0.0123034	B	0.0650098	0.0694614	0.0610472	0.0651728	0.00420944	C				6	0.292223	0.203734	0.250768	0.248909	0.0442737	B	0	0	0	0	0	A
	ABA	0	0.0227277	0.017814	0.0262962	0.0222793	0.00425886	A	0.011248	0.00451672	0.00433096	0.00669855	0.00394101	A			ABA	0	0	0	0	0	0	A	0	0	0	0	0	A
		1	0.01236	0.0148193	0.0167488	0.0146427	0.00219972	A	0.328101	0.297386	0.321511	0.315666	0.0161703	B				1	0	0	0	0	0	A	0	0	0	0	0	A
		6	0.230497	0.191526	0.169982	0.197335	0.0306728	B	0.861657	0.636967	0.720187	0.739604	0.113596	C				6	0	0	0	0	0	A	0.01894	0.0130484	0.0131304	0.0150396	0.00337808	A
	JA	0	0.00965598	0.0219112	0.0190593	0.0168755	0.00641284	A	0.00728712	0.00744958	0.00535343	0.00669671	0.00116615	A			JA	0	0	0	0	0	0	A	0	0	0	0	0	A
		1	0.00292847	0.00382885	0.00246069	0.00307267	0.000695386	A	0.436205	0.335561	0.339194	0.37032	0.057087	B				1	0	0	0	0	0	A	0	0	0	0	0	A
		6	0.0710148	0.114911	0.0994057	0.0951104	0.0222609	B	0.0127711	0.00898232	0.00881807	0.0101905	0.00223636	A				6	0.0196153	0.0134176	0.0177711	0.0169346	0.0031824	A	0.0320281	0.030973	0.0418009	0.034934	0.00597026	A
	Cold	0	0.015086	0.0124644	0.0133346	0.0136283	0.00133529	A	0.0165885	0.0147702	0.0224157	0.0179248	0.00399412	A			Cold	0	0.000748752	0	0	0.000249584	0.000432292	A	0	0	0	0	0	A
		1	0.0182148	0.0093706	0.0152946	0.0142933	0.00450631	A	0.122222	0.12336	0.10552	0.117034	0.00998748	B				1	0.03	0.0336126	0.0390059	0.0342062	0.00453221	A	0	0	0	0	0	A
		6	0.286459	0.248917	0.21507	0.250149	0.0357105	B	0.0881015	0.148018	0.114013	0.116711	0.0300493	B				6	0	0	0	0	0	A	0.269969	0.259776	0.307819	0.279188	0.0253134	B
	Dehydrate	0	0.0326571	0.0187226	0.0356807	0.0290201	0.00904514	A	0.0236269	0.0335452	0.0466329	0.0346016	0.0115393	A			Dehydrate	0	0.164536	0.121813	0.161685	0.149344	0.0238857	A	0.0341582	0.0310261	0.0319605	0.0323816	0.00160793	AB
		1	0.0115282	0.0117815	0.00887754	0.0107291	0.00160849	A	0.172814	0.113257	0.155047	0.147039	0.0305754	B				1	0	0	0	0	0	B	0	0	0	0	0	B
		6	0.215072	0.200171	0.20872	0.207988	0.00747758	B	2.82908	2.69632	2.72503	2.75015	0.0698538	C				6	0.0110764	0.0124244	0.016607	0.0133693	0.00288381	B	0.0847778	0.0723581	0.0789768	0.0787042	0.00621432	AC
CitMYB029	NaCl	0	0.0151267	0.00958682	0.0312065	0.01864	0.0112299	A	0.0629192	0.00675797	0.0169788	0.0288853	0.029914	A		CitMYB021	NaCl	0	0	0.00216369	0	0.00072123	0.00124921	A	0.0288491	0.0337223	0.0409807	0.0345174	0.00610475	A
		1	0.0441001	0.0216444	0.021171	0.0289718	0.0131036	A	0.122918	0.124105	0.0819464	0.109656	0.0240047	B				1	0.00416169	0.00231367	0.00119699	0.00255745	0.00149731	A	0.549336	0.565261	0.512023	0.542207	0.0273257	B
		6	0.137869	0.260596	0.252025	0.21683	0.0685164	B	0.270764	0.16896	0.216391	0.218705	0.0509415	C				6	0.519784	0.503321	0.612477	0.545194	0.0588473	B	1.36147	1.31001	1.43307	1.36818	0.0618071	C
	ABA	0	0.057737	0.048491	0.0425447	0.0495909	0.00765563	A	0.0307067	0.0486732	0.0172999	0.0322266	0.0157418	A			ABA	0	0.0431488	0.0361905	0.0409674	0.0401023	0.00355892	A	0.00456207	0.0017943	0.00651414	0.00429017	0.00237164	A
		1	0.0119803	0.0212881	0.016245	0.0165044	0.00465934	A	0.211929	0.149301	0.188313	0.183181	0.0316279	B				1	0.00279798	0.00102078	0.00121461	0.00167779	0.000974943	A	0.693384	0.496715	0.527965	0.572688	0.105688	B
		6	0.282509	0.242847	0.28945	0.271602	0.0251436	B	0.0105912	0.0163656	0.0155519	0.0141696	0.00312554	C				6	0.356518	0.342602	0.380423	0.359848	0.0191289	B	0.0934998	0.0949516	0.0843798	0.0909437	0.0057307	C
	JA	0	0.0191496	0.0148663	0.0201973	0.0180711	0.0028244	A	0.108687	0.121871	0.0753507	0.101969	0.0239764	A			JA	0	0	0	0	0	0	A	0.0586093	0.0572968	0.0493321	0.0550794	0.00502039	A
		1	0.013298	0.0232149	0.0125526	0.0163552	0.00595239	A	0.331876	0.40023	0.403375	0.378494	0.0404027	B				1	0.620473	0.42764	0.490937	0.513017	0.0982947	B	0.276162	0.289675	0.193939	0.253259	0.0518149	B
		6	0.324128	0.276563	0.294142	0.298277	0.0240508	B	0.0216071	0.0298314	0.0239492	0.0251292	0.00423722	C				6	0.12946	0.225855	0.0709056	0.142074	0.078241	C	0.00426762	0.00558407	0.00341084	0.00442084	0.00109469	C
	Cold	0	0.0249848	0.0323998	0.0273086	0.028231	0.0037926	A	0.0270745	0.021973	0.0275791	0.0255422	0.00310128	A			Cold	0	0.00306384	0	0.00135851	0.00147412	0.00153519	A	0.0122813	0.00336415	0.00114701	0.00559747	0.00589353	A
		1	0.0399592	0.0347324	0.0485362	0.0410759	0.00696931	A	0.336659	0.493701	0.366923	0.399094	0.0833173	B				1	0.0133432	0.0116851	0.0228511	0.0159598	0.00602536	A	0.360002	0.349925	0.372755	0.360894	0.0114414	B
		6	0.668783	0.626978	0.668492	0.654751	0.0240525	B	0.434387	0.410926	0.511686	0.452333	0.0527232	B				6	1.72129	1.86925	1.66766	1.75273	0.104409	B	0.366548	0.334901	0.264085	0.321845	0.0524649	B
	Dehydrate	0	0.172668	0.0625888	0.140667	0.125308	0.0566239	A	0.234252	0.189045	0.14145	0.188249	0.0464062	A			Dehydrate	0	0.00788343	0.00743334	0.00680239	0.00737305	0.000543037	A	0.0197159	0.0188145	0.0315584	0.023363	0.00711176	A
		1	0.0179454	0.0172226	0.0290576	0.0214085	0.00663413	B	0.0801656	0.0455199	0.0508626	0.0588494	0.0186527	B				1	0.0102122	0.0147852	0.0271194	0.0173723	0.0087455	A	0.824891	0.740034	0.699867	0.754931	0.0638296	B
		6	0.251787	0.224775	0.194173	0.223578	0.0288255	C	0.38151	0.396321	0.421631	0.399821	0.0202885	C				6	0.258379	0.301016	0.223776	0.261057	0.0386898	B	0.00186591	0.0100157	0.0186937	0.0101918	0.00841529	A
CitMYB044	NaCl	0	0.249698	0.114133	0.0880508	0.150627	0.0867835	A	0.0170961	0.0160525	0.0118672	0.0150053	0.00276725	A		CitMYB073	NaCl	0	0.00728433	0.00982367	0.0209786	0.0126955	0.00728481	A	0.294438	0.217757	0.211866	0.241354	0.0460669	A
		1	0.0692082	0.0164098	0.0147333	0.0334504	0.0309785	B	0.699572	0.727177	0.773436	0.733395	0.0373227	B				1	0.142993	0.102518	0.107834	0.117782	0.0219948	B	0.0921122	0.104888	0.0858426	0.094281	0.00970625	B
		6	0.250519	0.136539	0.118439	0.168499	0.0716055	A	0.1373	0.0171456	0.169192	0.107879	0.0801791	C				6	0.928004	1.07923	0.955514	0.987584	0.0805547	C	0.312422	0.476348	0.378512	0.389094	0.0824736	C
	ABA	0	0.0650867	0.0147981	0.0177481	0.0325443	0.0282211	A	0.0120928	0.0115282	0.0111234	0.0115815	0.000486866	A			ABA	0	0.163498	0.140499	0.18646	0.163485	0.0229807	A	0.21758	0.175552	0.134785	0.175972	0.0413989	A
		1	0.0382753	0.0546347	0.0131396	0.0353499	0.0209016	A	0.778923	0.712878	0.622895	0.704899	0.0783194	B				1	0.14797	0.210049	0.244747	0.200922	0.04903	A	0.538871	0.597356	0.611798	0.582675	0.0386163	B
		6	0.0190274	0.0151133	0.0928234	0.0423214	0.0437798	A	0.824443	0.847539	0.676071	0.782684	0.093049	B				6	0.75807	0.76551	0.738293	0.753958	0.014067	B	0.0846386	0.0516711	0.0625171	0.0662756	0.016802	A
	JA	0	0.040396	0.0803583	0.0214188	0.047391	0.0300859	A	0.0789567	0.053569	0.0636152	0.0653803	0.0127855	A			JA	0	0.0153295	0.0413885	0.0633356	0.0400179	0.0240324	A	0.610805	0.667292	0.626817	0.634972	0.029113	A
		1	0.0315359	0.0390479	0.0331548	0.0345795	0.00395348	A	0.368488	0.357031	0.363292	0.362937	0.00573663	B				1	1.83455	1.65043	1.64866	1.71122	0.106819	B	0.478045	0.496466	0.656561	0.543691	0.0981814	A
		6	0.708227	0.663736	0.718313	0.696759	0.0290392	B	0.276857	0.293094	0.228912	0.266287	0.0333711	B				6	0.288292	0.213853	0.302315	0.268153	0.0475457	C	0.0227546	0.00913349	0.0128452	0.0149111	0.00704162	B
	Cold	0	0.0354618	0.02	0.0116259	0.0223626	0.0120923	A	0.0371431	0.0231034	0.0220356	0.0274274	0.00843103	A			Cold	0	0.0182188	0.00745176	0.0158537	0.0138414	0.00565856	A	0.0170926	0.00430436	0.00357937	0.00832546	0.00760125	A
		1	0.0282826	0.00203717	0.0158059	0.0153752	0.013128	A	0.763476	0.637271	0.687926	0.696224	0.0635102	B				1	0.0429138	0.00924292	0.0442023	0.0321197	0.0198223	A	0.647101	0.629283	0.65587	0.644084	0.0135476	B
		6	1.49751	1.54813	1.44756	1.49773	0.0502872	B	0.884782	0.736249	0.74916	0.790064	0.0822822	B				6	4.36375	4.14983	4.4365	4.31669	0.149013	B	0.749789	0.735115	0.755092	0.746665	0.010348	B
	Dehydrate	0	0	0.00560821	0.0922113	0.0326065	0.0516954	A	0.0163056	0.00160331	0.0147427	0.0108839	0.0080751	A			Dehydrate	0	0.0260297	0.00778085	0.0630368	0.0322825	0.0281536	A	0.19364	0.225864	0.34295	0.254151	0.078572	A
		1	0.0568646	0.00799551	0.0202086	0.0283562	0.025433	A	0.666291	0.654906	0.642409	0.654535	0.0119453	B				1	0.776302	0.81724	0.763541	0.785694	0.0280549	B	0.311894	0.311834	0.450549	0.358092	0.0800702	A
		6	0.423197	0.335513	0.38408	0.38093	0.0439268	B	0.670484	0.525376	0.563381	0.586414	0.075246	B				6	0.464188	0.356572	0.34179	0.387517	0.0668093	C	0.281016	0.244489	0.34088	0.288795	0.048664	A
CitMYB030	NaCl	0	0.0801231	0.0350553	0.0869695	0.0673826	0.0282048	A	0.197184	0.234741	0.210462	0.214129	0.0190449	A		CitMYB074	NaCl	0	0.0164383	0	0	0.00547944	0.00949067	A	0	0	0	0	0	A
		1	0.205975	0.228622	0.182498	0.205698	0.0230634	B	0.30549	0.308194	0.386636	0.33344	0.0460888	B				1	0.0324768	0	0.0120922	0.0148563	0.0164139	A	0.0836698	0	0.0273139	0.0369946	0.0426667	A
		6	0.617915	0.426247	0.591339	0.545167	0.103842	C	0.300312	0.196961	0.275299	0.257524	0.0539198	B				6	0.399427	0.429553	0.331071	0.386684	0.0504626	B	5.21958	5.44047	4.81524	5.15843	0.317067	B
	ABA	0	0.162509	0.154337	0.128534	0.14846	0.0177336	A	0.388734	0.331894	0.311896	0.344174	0.0398639	A			ABA	0	0.0233566	0.00581444	0	0.00972367	0.0121591	A	0.0184384	0.02	0.0153519	0.0179301	0.00236537	A
		1	0.0443512	0.0390848	0.0648369	0.0494243	0.0136049	B	0.698523	0.564124	0.644361	0.635669	0.0676199	B				1	0	0	0	0	0	A	0.194592	0.156196	0.194893	0.181894	0.0222557	B
		6	1.53844	1.52858	1.5817	1.54958	0.0282542	C	0.0295992	0.113906	0.13826	0.0939218	0.0570205	C				6	0.114243	0.101723	0.0974682	0.104478	0.00871987	B	0.23352	0.0467313	0.0851636	0.121805	0.0986378	B
	JA	0	0.281201	0.286896	0.25706	0.275052	0.0158399	A	0.342371	0.307875	0.315388	0.321878	0.0181408	A			JA	0	0	0	0	0	0	A	0.0269211	0.0329297	0.0181495	0.0260001	0.00743305	A
		1	0.0469593	0.067213	0.0804666	0.0648796	0.0168751	B	1.78104	1.75424	2.08155	1.87228	0.181731	B				1	0.0699614	0	0	0.0233205	0.0403923	A	0.0352985	0.0366923	0.0434747	0.0384885	0.00437403	A
		6	1.52343	1.62293	1.54	1.56212	0.0533092	C	0.198605	0.158677	0.197885	0.185056	0.0228473	C				6	0.464489	0.486542	0.469089	0.473374	0.0116339	B	0.0865287	0.0863831	0.110965	0.0946255	0.0141504	A
	Cold	0	0.199506	0.112169	0.156886	0.156187	0.0436728	A	0.151194	0.11064	0.147594	0.136476	0.0224471	A			Cold	0	0	0	0	0	0	A	0	0	0	0	0	A
		1	0.0771516	0.098904	0.0814215	0.0858257	0.0115256	B	1.75016	1.41074	1.4292	1.53003	0.190856	B				1	0	0.0120976	0.0199651	0.0106875	0.0100569	A	0.0883924	0.0956071	0.176256	0.120085	0.048779	B
		6	1.09382	1.09826	1.11502	1.10237	0.0111825	C	0.650065	0.638487	0.643934	0.644162	0.00579195	C				6	0.635926	0.567158	0.551495	0.58486	0.0449128	B	0.0410345	0.0402205	0.0485408	0.0432652	0.00458682	B
	Dehydrate	0	0.315035	0.306398	0.308254	0.309896	0.0045467	A	0.307256	0.305371	0.326851	0.313159	0.011895	A			Dehydrate	0	0	0	0	0	0	A	0.0440977	0.0457555	0.0424568	0.0441034	0.00164937	A
		1	0.0694533	0.0643081	0.0601746	0.0646453	0.00464853	B	0.190713	0.175078	0.116248	0.16068	0.0392648	B				1	0	0	0	0	0	A	0.0631422	0.05472	0.0530249	0.0569624	0.00541857	A
		6	0.683633	0.703563	0.703358	0.696851	0.0114482	C	0.707951	0.682285	0.714373	0.701536	0.0169785	C				6	0.0956666	0.0910081	0.0932809	0.0933185	0.00232947	B	0.087306	0.0715174	0.086626	0.0818164	0.00892575	A
CitMYB039	NaCl	0	0	0	0	0	0	A	0	0.00429455	0	0.00143152	0.00247946	A		CitMYB026	NaCl	0	0.00147357	0	0	0.00049119	0.000850766	A	0	0.00321072	0.00495874	0.00272315	0.00251507	A
		1	0	0.00133331	0	0.000444436	0.000769785	A	0	0	0	0	0	A				1	0.000293299	0	0	9.77663e-05	0.000169336	A	0.24488	0.177128	0.19426	0.205423	0.035228	B
		6	0	0	0.00273992	0.000913305	0.00158189	A	0.0101214	0	0.00272091	0.00428077	0.00523789	A				6	0.504869	0.495829	0.486463	0.49572	0.00920317	B	0.108766	0.118818	0.141426	0.123003	0.0167276	B
	ABA	0	0	0.00353128	0.00641995	0.00331708	0.00321533	A	0.0220973	0.0304689	0.0213682	0.0246448	0.00505701	A			ABA	0	0.0217297	0.0120617	0.0125326	0.0154413	0.00545097	A	0	0	0	0	0	A
		1	0	0.00225068	1.52114	0.507795	0.877579	B	0.00280766	0	0.00193848	0.00158205	0.00143737	A				1	0.000289154	0.000813007	0	0.000367387	0.000412111	A	0.40939	0.480535	0.590479	0.493468	0.0912345	B
		6	0.0130712	0.00101274	0.0365308	0.0168716	0.0180615	A	0.289773	0.269067	0.230585	0.263141	0.0300357	B				6	0.541692	0.535357	0.558426	0.545158	0.0119188	B	0.15076	0.10869	0.0933851	0.117612	0.0297098	C
	JA	0	0.0169238	0	0.0193938	0.0121059	0.0105565	A	0	0.0290001	0.00318627	0.0107288	0.0159034	A			JA	0	0	0	0	0	0	A	0.00200498	0	0.00487205	0.00229234	0.00244871	A
		1	0.00715723	0	0.0562495	0.0211356	0.0306194	A	0.0136969	0	0.0107852	0.00816071	0.00721578	A				1	0.279525	0.20446	0.221513	0.235166	0.039351	B	0.639606	0.683484	0.612771	0.645287	0.0356971	B
		6	0.00270809	0	0	0.000902696	0.00156352	A	0	0.00692214	0.0066262	0.00451611	0.00391387	A				6	0.251108	0.160559	0.144977	0.185548	0.0573088	B	0.00399766	0.00739953	0.00372091	0.00503937	0.00204864	C
	Cold	0	0.00539599	0	0	0.00179866	0.00311537	A	0	0.0017748	0	0.0005916	0.00102468	A			Cold	0	0.00123234	0.000609079	0	0.000613807	0.000616184	A	0	0	0.000771925	0.000257308	0.000445671	A
		1	0.000754832	0	0	0.000251611	0.000435802	A	0.00216698	0	0.000997535	0.00105484	0.00108462	A				1	0	0.000220533	0	7.35109e-05	0.000127325	A	0.405758	0.516318	0.340391	0.420822	0.0889258	B
		6	0.0054246	0.00426549	0.000821865	0.00350399	0.002394	A	0	0.00180686	0	0.000602287	0.00104319	A				6	4.11968	4.36375	4.14578	4.20974	0.134018	B	1.59412	1.412	1.43873	1.48162	0.0983426	C
	Dehydrate	0	0.00226529	0.0110354	0.0158182	0.00970628	0.0068735	A	0.0370494	0.0378943	0.0363849	0.0371095	0.000756525	A			Dehydrate	0	0	0	0	0	0	A	0.00365331	0.000258576	0.00270743	0.00220644	0.00175194	A
		1	0.0430376	0.0172948	0.00527477	0.0218691	0.0192925	A	0.0054893	0.00408553	0	0.00319161	0.00285174	A				1	0	0	0.00321798	0.00107266	0.0018579	A	0.4	0.413867	0.47846	0.430775	0.0418736	B
		6	0	0.125723	0.00209458	0.0426058	0.0719891	A	0.00881591	0.00806169	0.0409895	0.019289	0.0187969	A				6	0.510779	0.465651	0.472171	0.482867	0.0243911	B	0.160335	0.257312	0.254673	0.224107	0.0552437	C
CitMYB015	NaCl	0	0.10641	0.112715	0.115565	0.111564	0.00468499	A	0.209546	0.264744	0.213879	0.229389	0.0306942	A		CitMYB017	NaCl	0	0.21971	0.214437	0.302951	0.245699	0.0496516	A	0.53893	0.655289	0.62197	0.605396	0.0599238	A
		1	0.277816	0.22127	0.220028	0.239705	0.033011	AB	0.369718	0.238668	0.216117	0.274834	0.0829416	A				1	0	0	0	0	0	B	0.00854746	0.042355	0.0127705	0.0212243	0.0184211	B
		6	0.401367	0.480699	0.549803	0.477289	0.0742764	BC	0.585993	0.600687	0.607021	0.5979	0.0107872	B				6	0.125411	0.125411	0.0117864	0.0875363	0.0656014	C	0.0348119	0.0459558	0.0399357	0.0402345	0.00557795	B
	ABA	0	0.170757	0.174923	0.209826	0.185169	0.0214549	A	0.117075	0.11733	0.142329	0.125578	0.0145072	A			ABA	0	1.1709	1.31118	1.34701	1.27636	0.093075	A	0.729688	0.611117	0.631612	0.657472	0.0633742	A
		1	0.323563	0.341124	0.402975	0.355888	0.0417138	A	0.495396	0.436714	0.388315	0.440141	0.0536227	B				1	0.0145853	0.01	0.0156147	0.0134	0.00298915	B	0.0389929	0.0297673	0.368081	0.145614	0.192717	B
		6	0.446005	0.420518	0.47106	0.445861	0.0252712	A	0.628933	0.453674	0.469899	0.517502	0.0968425	C				6	0.27595	0.367941	0.329011	0.324301	0.0461762	C	0.124936	0.159723	0.112422	0.13236	0.0245086	B
	JA	0	0.168054	0.263662	0.191061	0.207592	0.0499014	A	0.566873	0.475356	0.461037	0.501088	0.0574189	A			JA	0	0.0511787	0.0486903	0.0486903	0.0495197	0.00143668	AC	1.19485	1.11546	1.00279	1.10437	0.0965108	A
		1	0.643133	0.733432	0.717706	0.69809	0.0482398	B	0.282507	0.363918	0.463534	0.369986	0.090666	B				1	0	0.00786565	0	0.00262188	0.00454123	AB	0.225387	0.234712	0.302753	0.254284	0.0422337	B
		6	1.81831	1.7171	1.84148	1.7923	0.0661438	C	0.446314	0.410589	0.413697	0.423533	0.0197895	B				6	0.119606	0.0913395	0.0931387	0.101362	0.0158261	C	0.00173842	0	0.00353895	0.00175912	0.00176956	C
	Cold	0	0.105375	0.138036	0.0915969	0.111669	0.0238506	A	0.0717934	0.0743546	0.0696496	0.0719325	0.00235558	A			Cold	0	0.0434616	0.042413	0.0431175	0.0429974	0.000534503	A	0.296456	0.249028	0.138779	0.228088	0.0808972	A
		1	0.0903893	0.0743508	0.0713685	0.0787029	0.01023	A	0.443294	0.474626	0.421379	0.446433	0.026762	B				1	0.082661	0.0754932	0.0798739	0.0793427	0.00361331	A	0.147689	0.0961977	0.0816796	0.108522	0.0346877	B
		6	0.668571	0.61097	0.60587	0.62847	0.0348219	B	0.147433	0.178633	0.230466	0.185511	0.0419414	C				6	0.958448	0.801632	0.774649	0.84491	0.0992483	B	0.220567	0.217921	0.279133	0.239207	0.0346024	A
	Dehydrate	0	0.129402	0.081458	0.109965	0.106942	0.0241145	A	0.194856	0.230502	0.280987	0.235448	0.0432777	A			Dehydrate	0	0.129838	0.136796	0.159041	0.141892	0.0152538	A	0.729512	0.603133	0.801481	0.711375	0.10041	A
		1	0.29153	0.382861	0.363949	0.346113	0.048207	A	0.284313	0.297006	0.30379	0.295036	0.00988648	B				1	0.0129033	0.0180236	0.0145696	0.0151655	0.00261165	B	0.101736	0.092686	0.0855866	0.0933364	0.00809454	B
		6	0.32114	0.350563	0.330769	0.334157	0.0150012	A	0.644906	0.587817	0.607118	0.61328	0.0290389	C				6	0.106512	0.156109	0.130041	0.130887	0.0248096	A	0.0905661	0.103552	0.114094	0.102737	0.011785	B
CitMYB022	NaCl	0	0.124525	0.114142	0.141209	0.126625	0.0136548	A	0.609906	0.627199	0.64495	0.627352	0.0175225	A		CitMYB072	NaCl	0	0	0	0	0	0	A	0	0	0	0	0	A
		1	1.04466	1.05276	1.04727	1.04823	0.00413564	B	0.292268	0.332169	0.225673	0.28337	0.0538027	B				1	0.04	0.0457414	0.0427796	0.0428403	0.00287119	A	0.0815807	0.0949488	0.088025	0.0881848	0.0066855	B
		6	0.780221	0.968142	0.662761	0.803708	0.154039	C	0.733499	0.760534	0.788698	0.76091	0.0276016	C				6	0.6	0.630156	0.509399	0.579852	0.0628496	B	0	0	0	0	0	A
	ABA	0	0.328079	0.279749	0.358216	0.322015	0.0395835	A	0.405797	0.26109	0.303636	0.323508	0.0743722	A			ABA	0	0.38205	0.264187	0.351264	0.332501	0.0611308	A	0.583612	0.45323	0.519522	0.518788	0.0651938	A
		1	0.954406	0.953668	1.00215	0.970073	0.0277789	B	0.704229	0.714558	0.781112	0.7333	0.0417276	B				1	0.0523747	0.068561	0.05345	0.0581286	0.00905074	B	0	0	0	0	0	B
		6	1.07566	0.923538	1.07471	1.02464	0.0875555	B	1.36827	1.20383	1.02862	1.20024	0.169855	C				6	0	0	0	0	0	B	0.990899	0.834181	0.846055	0.890378	0.087256	C
	JA	0	0.157201	0.281819	0.218868	0.219296	0.0623102	A	0.521736	0.414167	0.425845	0.453916	0.0590232	A			JA	0	1.97001	2.11366	2.31432	2.13267	0.172939	A	0	0	0	0	0	A
		1	2.05801	2.18783	2.67964	2.30849	0.327911	B	0.670785	0.878284	0.78668	0.778583	0.103986	B				1	0	0	0.0523445	0.0174482	0.0302211	B	0	0	0	0	0	A
		6	0.897956	0.801471	0.722639	0.807355	0.0878064	C	1.45525	1.51318	1.3408	1.43641	0.0877229	C				6	0	0	0	0	0	B	0	0	0	0	0	A
	Cold	0	0.241165	0.348987	0.202481	0.264211	0.0759234	A	0.146181	0.182289	0.165327	0.164599	0.0180646	A			Cold	0	0	0	0	0	0	A	0	0	0	0	0	A
		1	0.250943	0.276068	0.283699	0.270237	0.0171387	A	0.755052	0.841962	0.790893	0.795969	0.043677	B				1	0.0306313	0.0493718	0.0493718	0.043125	0.0108198	A	0.0549025	0.0449025	0.0428448	0.0475499	0.00645011	A
		6	1.85153	2.06511	1.97204	1.96289	0.107086	B	0.676723	0.569372	0.684739	0.643611	0.0644179	C				6	0	0	0	0	0	A	0.0623829	0.0634	0.0680269	0.0646033	0.00300824	A
	Dehydrate	0	0.213086	0.151963	0.0787524	0.147934	0.0672572	A	0.601166	0.504869	0.606019	0.570685	0.0570495	A			Dehydrate	0	0.456052	0.4	0.363218	0.406423	0.0467492	A	0	0	0	0	0	A
		1	1.54101	2.0355	1.63825	1.73825	0.261977	B	0.0597203	0.0509534	0.0670949	0.0592562	0.00808072	B				1	0.293908	0.212851	0.31988	0.275547	0.055827	B	0	0	0	0	0	A
		6	0.512095	0.594964	0.494855	0.533971	0.05352	C	0.849888	0.669167	0.761796	0.760284	0.0903704	C				6	0.206485	0.252896	0.28125	0.246877	0.0377445	B	0.465747	0.492665	0.428295	0.462236	0.0323285	B
CitMYB032	NaCl	0	0.0207962	0.00431677	0.020726	0.0152796	0.00949419	A	0.0210362	0.0201647	0.0112973	0.0174994	0.0053888	A		CitMYB075	NaCl	0	0.00153507	0	0.00450977	0.00201495	0.00229286	A	0.00294196	0.000172146	0.00616578	0.0030933	0.00299968	A
		1	0.0139452	0.0248032	0.0211597	0.0199694	0.00552597	A	0.360952	0.234337	0.245138	0.280142	0.0701913	B				1	0.00030182	0	0.000546004	0.000282608	0.000273509	A	0.207375	0.305282	0.206389	0.239682	0.0568136	B
		6	0.420801	0.332986	0.306416	0.353401	0.0598633	B	0.868806	0.877506	0.945112	0.897141	0.0417711	C				6	0.645086	0.688567	0.672582	0.668745	0.0219931	B	0.282348	0.294801	0.303045	0.293398	0.0104196	B
	ABA	0	0.0120797	0.00453668	0.00675878	0.00779174	0.00387618	A	0.0149821	0.0182365	0.0132163	0.0154783	0.00254659	A			ABA	0	0.0056196	0.00746173	0.00155648	0.00487927	0.00302144	A	0.0147536	0.00315356	0.0047291	0.00754543	0.00629199	A
		1	0.0275058	0.0245971	0.07654	0.042881	0.0291858	A	0.795759	0.783773	0.806583	0.795372	0.0114102	B				1	0	0.000957087	0.000497517	0.000484868	0.000478669	A	0.535353	0.433241	0.375387	0.447993	0.0809969	B
		6	0.431171	0.578535	0.591648	0.533785	0.0891074	B	0.340218	0.323339	0.304898	0.322818	0.0176656	C				6	0.155424	0.168341	0.111767	0.145177	0.029646	B	0.0333285	0.0467338	0.0250048	0.0350224	0.0109631	A
	JA	0	0.409733	0.216117	0.221255	0.282368	0.110331	A	0.029239	0.0357621	0.0294802	0.0314938	0.00369844	A			JA	0	0	0.0155971	0	0.00519904	0.009005	A	0	0.00164671	0.00261391	0.00142021	0.00132159	A
		1	0.0476227	0.0497868	0.0686691	0.0553595	0.0115771	A	0.611705	0.430309	0.491253	0.511089	0.0923107	B				1	0.187676	0.190686	0.118166	0.165509	0.0410278	B	0.279846	0.298298	0.241656	0.273267	0.0288889	B
		6	1.36055	1.29851	1.21831	1.29245	0.0713093	B	1.229	1.13612	1.246	1.20371	0.0591498	C				6	0.149685	0.0963785	0.110499	0.118854	0.0276178	B	0.0112202	0.00526925	0.00925769	0.00858236	0.00303239	A
	Cold	0	0.0245421	0.0208404	0.0198202	0.0217342	0.00248463	A	0.0234797	0.0156452	0.00797372	0.0156996	0.00775315	A			Cold	0	0.000811179	0.000335807	0	0.000382328	0.000407586	A	0	0	0	0	0	A
		1	0.00443677	0.0121865	0.0147379	0.0104537	0.00536473	A	0.709528	0.865574	0.778503	0.784535	0.0781975	B				1	0.000376276	0.000196886	0.000313773	0.000295645	9.10585e-05	A	0.304114	0.365232	0.299412	0.322919	0.0367189	B
		6	1.33173	1.02837	1.2617	1.20727	0.158835	B	0.417612	0.45457	0.397407	0.423196	0.0289879	C				6	1.62146	1.23925	1.41991	1.42687	0.1912	B	0.440281	0.311184	0.317261	0.356242	0.0728433	B
	Dehydrate	0	0.220876	0.106228	0.102475	0.143193	0.0673017	A	0.0388741	0.0424032	0.0467467	0.0426747	0.00394332	A			Dehydrate	0	0	0	0.0111352	0.00371173	0.0064289	A	0.00730508	0.0105873	0.00814134	0.00867792	0.00170565	A
		1	0.0100698	0.0149063	0.00964836	0.0115415	0.00292161	A	0.084623	0.0760351	0.201426	0.120695	0.0700468	A				1	0	0.00795512	0	0.00265171	0.00459289	A	0.933209	1.16593	1.24891	1.11602	0.163663	B
		6	0	0.0320452	0.0268647	0.0196366	0.017202	A	0.745458	0.697889	0.800432	0.747926	0.0513162	B				6	0.194185	0.319715	0.262207	0.258702	0.0628383	B	0.0861395	0.0924947	0.0814393	0.0866912	0.0055483	C
CitMYB013	NaCl	0	3.35591	3.22615	3.56782	3.38329	0.172475	A	4.62808	4.491	4.13658	4.41855	0.253635	A		CitMYB019	NaCl	0	0	0	0	0	0	A	0.00322232	0.00461373	0	0.00261202	0.00236664	A
		1	0.647591	0.508066	0.656721	0.604126	0.0833159	B	0.449313	0.447824	0.451455	0.449531	0.00182511	B				1	0.0164268	0	0.00428465	0.00690381	0.00852084	AB	0.0617016	0.0645103	0.0655348	0.0639156	0.00198458	A
		6	1.41613	1.2013	1.71112	1.44285	0.255957	C	0.838933	0.729419	0.984664	0.851005	0.12805	C				6	0.115162	0.0876204	0.138489	0.113757	0.0254634	B	0.0733419	0.0621965	0.0570297	0.0641894	0.00833674	A
	ABA	0	7.17932	7.51408	6.33761	7.01034	0.606165	A	0.924057	0.91704	0.930615	0.923904	0.00678853	A			ABA	0	0.0379666	0.0637411	0.0450339	0.0489138	0.0133181	A	0	0.00321596	0.00283758	0.00201785	0.00175772	A
		1	3.16846	4.26253	2.34276	3.25791	0.963005	B	1.18547	1.21365	1.29299	1.2307	0.0557498	AB				1	0	0.00333758	0.0170682	0.00680194	0.00904613	A	0.0949528	0.0920244	0.0930161	0.0933311	0.00148941	A
		6	0.763204	0.00145722	1.28391	0.682858	0.644993	C	1.28397	1.40312	1.36991	1.35233	0.0614872	BC				6	0.0774056	0.197645	0.25889	0.17798	0.0923263	B	0.0374165	0.0252097	0.00241227	0.0216795	0.0177671	A
	JA	0	2.63222	2.757	2.62614	2.67179	0.0738572	A	0.392883	0.309433	0.474262	0.392192	0.0824167	A			JA	0	0.0306225	0.0377954	0.0297101	0.0327093	0.00442821	A	0.000115608	0	0.00433352	0.00148304	0.00246926	A
		1	0.940282	2.78051	1.95429	1.8917	0.921712	B	0.410064	0.483945	0.427695	0.440568	0.0385862	A				1	0.0799694	0.0483602	0.0386044	0.0556447	0.0216232	A	0.0762996	0.0749146	0.0710953	0.0741032	0.00269539	A
		6	0.253298	0.210743	0.130611	0.198217	0.062295	C	0.394896	0.916976	0.439525	0.583799	0.289401	A				6	0.00134355	0.0335693	0.0074508	0.0141212	0.0171171	A	0.00247055	0.00466664	0.00531885	0.00415202	0.00149226	A
	Cold	0	0.274163	0.221894	0.207651	0.23457	0.0350208	A	0.172019	0.192927	0.186434	0.183793	0.0107016	A			Cold	0	0.00508599	0.00101662	0	0.0020342	0.00269136	A	0.00215823	0	0.000800102	0.00098611	0.00109107	A
		1	0.0607301	0.136396	0.15792	0.118349	0.0510465	A	0.0871372	0.187164	0.0562629	0.110188	0.0684274	A				1	0.0075804	0.0294403	0.0390761	0.0253656	0.0161384	A	0.192822	0.154392	0.186349	0.177855	0.0205752	B
		6	0.199724	0.322057	0.183554	0.235112	0.0757298	A	0.0296578	0.124101	2.05525	0.736335	1.14319	B				6	1.36375	1.65771	1.31359	1.44501	0.185895	B	0.514999	0.637834	0.593453	0.582096	0.0622003	C
	Dehydrate	0	0.111207	0.0701005	0.0437186	0.0750087	0.034011	A	0.274802	0.204339	0.246188	0.241776	0.0354383	A			Dehydrate	0	0.00471434	0	0	0.00157145	0.00272183	A	0.00267077	0.00707704	0.00189008	0.0038793	0.0027967	A
		1	0.0286138	0.0758985	0.216961	0.107158	0.0979873	A	0.0711921	0.0614775	0.0682036	0.0669577	0.0049757	A				1	0	0.00710352	0	0.00236784	0.00410122	A	0.0984197	0.118197	0.167414	0.128011	0.0355288	B
		6	0.0790396	0.00399158	0.0260866	0.0363726	0.0385669	A	0.0128619	0.0253377	0.0161324	0.0181106	0.0064689	A				6	0.428369	0.0432351	0.0460169	0.17254	0.221559	B	0.0231753	0.0189056	0.0198167	0.0206325	0.00224875	A
CitMYB057	NaCl	0	0.497804	0.417717	0.405857	0.440459	0.0500148	A	0.622934	0.792442	0.621854	0.679077	0.0981785	AB		CitMYB063	NaCl	0	0.048484	0.045112	0.045112	0.046236	0.00194684	A	2.33218	2.13246	2.42911	2.29792	0.151261	A
		1	0.205662	0.188843	0.16301	0.185838	0.0214841	A	1.08496	1.09302	0.989707	1.0559	0.0574634	A				1	0.0514439	0.0556551	0.049516	0.052205	0.00313953	A	0.358718	0.278202	0.162699	0.26654	0.0985286	B
		6	1.4492	1.33229	1.11497	1.29882	0.16961	B	0.613334	0.426214	0.93782	0.659123	0.258859	B				6	0.432732	0.47356	0.443312	0.449868	0.0211887	B	0.0516657	0.282345	0.320791	0.218267	0.145556	B
	ABA	0	0.264591	0.308822	0.284616	0.286009	0.0221487	A	0.477711	0.211895	0.257509	0.315705	0.142143	A			ABA	0	0.948924	0.928046	1.04754	0.974835	0.0638196	A	1.59723	1.42053	1.52686	1.51487	0.0889599	A
		1	0.153647	0.103937	0.190738	0.14944	0.0435533	A	1.11525	1.02465	1.20003	1.11331	0.0877064	B				1	0.139388	0.234633	0.195907	0.189976	0.0478986	B	0.547224	0.525909	0.541115	0.538083	0.0109761	B
		6	1.18059	1.58358	2.03139	1.59852	0.4256	B	0.24211	0.205049	0.242579	0.229913	0.021534	A				6	0.360686	0.387909	0.315062	0.354552	0.036809	C	0.412795	0.499183	0.483228	0.465068	0.045968	B
	JA	0	0.501914	0.476401	0.348681	0.442332	0.0821013	A	0.623968	0.652598	0.643883	0.64015	0.0146756	A			JA	0	0.119158	0.164101	0.137445	0.140234	0.022601	A	0.460376	0.474936	0.403445	0.446252	0.0377804	A
		1	0.273618	0.245922	0.219231	0.246257	0.0271952	A	1.53186	1.44095	1.37413	1.44898	0.0791691	B				1	1.38927	1.48294	1.24331	1.37184	0.120763	B	0.52949	0.534609	0.686772	0.583624	0.0893655	B
		6	1.69023	1.85009	1.71678	1.75237	0.0856642	B	0.579749	0.571169	0.53672	0.562546	0.0227735	A				6	0.0983769	0.0949082	0.137139	0.110141	0.0234449	A	0.0219066	0.026	0.0306417	0.0261828	0.00437042	C
	Cold	0	0.238596	0.257067	0.235625	0.243763	0.011617	A	0.204331	0.346606	0.346591	0.299176	0.0821381	A			Cold	0	0.00616573	0	0.0033067	0.00315747	0.00308557	A	0.163355	0.132182	0.142182	0.145907	0.0159167	A
		1	0.196171	0.183633	0.284967	0.22159	0.0552422	A	1.55725	1.35971	1.494	1.47032	0.100875	B				1	0.259555	0.282199	0.31006	0.283938	0.0252974	B	0.450712	0.500883	0.573936	0.508511	0.061965	B
		6	3.41929	2.97177	3.10929	3.16678	0.229233	B	1.14476	1.14196	1.098	1.12824	0.0262235	B				6	2.36375	2.57004	2.26996	2.40125	0.153515	C	1.72228	1.74566	1.99717	1.82171	0.152408	C
	Dehydrate	0	0.587299	0.334844	0.364556	0.4289	0.13798	A	0.219598	0.396736	0.381774	0.332703	0.0982366	A			Dehydrate	0	0.014577	0	0	0.004859	0.00841603	A	0.577866	0.590325	0.534189	0.56746	0.0294795	A
		1	0.244592	0.271856	0.225647	0.247365	0.0232288	A	1.15807	1.16534	1.12949	1.15097	0.0189528	B				1	0.00389777	0.0132484	0.0158536	0.0109999	0.00628705	A	0.457933	0.414393	0.413846	0.428724	0.0252974	B
		6	0.511564	0.48943	0.45113	0.484042	0.0305753	A	1.87301	1.66418	1.95832	1.83184	0.151332	C				6	0.134659	0.140845	0.14138	0.138961	0.00373566	B	0.0597401	0.055974	0.0610528	0.0589223	0.00263632	C
CitMYB028	NaCl	0	0	0.00673277	0.0107954	0.00584274	0.00545248	A	0.0134305	0.0196461	0.0235304	0.018869	0.00509459	A		CitMYB076	NaCl	0	0.0490179	0.0400154	0.030124	0.0397191	0.00945044	A	0.37493	0.396401	0.303621	0.358317	0.0485701	A
		1	0.0329616	0.0200211	0.050061	0.0343479	0.0150679	A	0.131549	0.119369	0.0847601	0.111893	0.024274	A				1	0.0192666	0.0147845	0.012585	0.0155454	0.00340516	A	0.0273573	0.0144531	0.0299347	0.023915	0.008295	B
		6	0.835512	0.956246	0.947992	0.91325	0.0674492	B	0.902411	0.959681	1.27687	1.04632	0.201705	B				6	0.418131	0.344489	0.350873	0.371164	0.0407993	B	0.323605	0.34673	0.305009	0.325115	0.0209013	C
	ABA	0	0.00889151	0.0126231	0.00802187	0.00984551	0.00244448	A	0.0123193	0.00405099	0.00735578	0.00790869	0.00416179	A			ABA	0	0.012567	0.0296882	0.0197358	0.0206637	0.00859823	A	0.0335965	0.0274592	0.0376472	0.032901	0.00512951	A
		1	0.0400559	0.0286299	0.0305945	0.0330934	0.0061092	A	0.371861	0.264567	0.264537	0.300322	0.061955	B				1	0.0219351	0.00841539	0.0166993	0.0156833	0.00681688	A	0.0782426	0.0561807	0.0790519	0.0711584	0.0129774	B
		6	1.22467	1.36205	1.46876	1.35183	0.122368	B	0.102941	0.0476184	0.0689908	0.0731835	0.0278987	A				6	0.260306	0.240947	0.364865	0.288706	0.0666623	B	0.0289173	0.0371106	0.0319235	0.0326504	0.00414475	A
	JA	0	0.00509449	0.0145488	0	0.00654776	0.00738246	A	0.0218981	0.0259968	0.0285327	0.0254759	0.00334781	A			JA	0	0.252084	0.272706	0.26542	0.263403	0.0104579	A	0.25287	0.250163	0.243488	0.24884	0.00482907	A
		1	0.0141058	0.0445784	0.028282	0.0289888	0.0152486	A	0.751554	0.706353	0.603032	0.68698	0.0761329	B				1	0.220004	0.325919	0.253358	0.266427	0.0541531	A	0.247855	0.29005	0.180688	0.239531	0.0551541	A
		6	1.21831	1.12336	1.51059	1.28409	0.201821	B	0.205764	0.214647	0.205304	0.208572	0.00526675	C				6	0.299724	0.273934	0.253358	0.275672	0.0232314	A	0.0325621	0.0236757	0.0358565	0.0306981	0.0063007	B
	Cold	0	0.00146227	0.00717458	0.0037357	0.00412418	0.0028759	A	0.00729768	0.0048534	0.013827	0.00865937	0.0046392	A			Cold	0	0.0210305	0.0386937	0.0208734	0.0268659	0.0102435	A	0.000781498	0.000242648	0.00328484	0.00143633	0.00162337	A
		1	0.00633236	0.00596287	0.00872095	0.0070054	0.00149716	A	0.447024	0.486482	0.406006	0.446504	0.0402404	B				1	0.0521632	0.0554351	0.0634707	0.057023	0.00581861	A	0.0849759	0.0903821	0.0756889	0.0836823	0.00743154	B
		6	1.33834	0.945812	1.06811	1.11742	0.200855	B	0.260662	0.262587	0.287085	0.270111	0.0147313	C				6	0.778449	0.769269	0.698991	0.748903	0.0434678	B	0.280065	0.223761	0.230871	0.244899	0.0306615	C
	Dehydrate	0	0.008986	0.00506642	0	0.00468414	0.00450518	A	0.0486966	0.0572228	0.041417	0.0491121	0.00791109	A			Dehydrate	0	1.10738	1.398	1.41225	1.30588	0.172049	A	0.0451275	0.047149	0.0413272	0.0445346	0.00295585	A
		1	0.0370671	0.0213173	0.0522225	0.0368689	0.0154536	A	0.0688624	0.117541	0.18897	0.125124	0.0604118	A				1	0.0621441	0.0411455	0.0470287	0.0501061	0.0108323	B	0.108664	0.0970707	0.0871541	0.0976297	0.010766	B
		6	0.0103048	0.139873	0.00512937	0.051769	0.0763441	A	0.169711	0.178868	0.141315	0.163298	0.0195807	A				6	0.433988	0.0492611	0.0496385	0.177629	0.222013	C	0.0508586	0.0728056	0.0623293	0.0619978	0.0109772	A
CitMYB046	NaCl	0	0	0.0111471	0.0104452	0.00719741	0.00624301	A	0	0.0100192	0.0358437	0.0152876	0.0184935	A		CitMYB062	NaCl	0	0	0	0	0	0	A	0	0	0	0	0	A
		1	0.0202315	0.0229697	0.0128623	0.0186878	0.00522754	A	0.702885	0.657831	0.664687	0.675134	0.0242757	B				1	0	0	0	0	0	A	0	0	0	0	0	A
		6	0.942713	1.18818	0.895252	1.00871	0.157222	B	0.756023	0.739192	0.690727	0.728647	0.0339009	B				6	0	0	0	0	0	A	0	0	0	0	0	A
	ABA	0	0.0129951	0.00256081	0.00695686	0.00750426	0.00523865	A	0.0237181	0.0230954	0.0522914	0.0330349	0.0166794	A			ABA	0	0	0	0	0	0	A	0	0	0	0	0	A
		1	0.00307432	0.00174268	0.00530711	0.0033747	0.0018011	A	1.06191	0.965776	0.805308	0.94433	0.129636	B				1	0	0	0	0	0	A	0	0	0	0	0	A
		6	1.80174	2.01117	1.8837	1.89887	0.105536	B	1.38045	1.21649	1.32805	1.30833	0.0837372	C				6	0	0	0	0	0	A	0	0	0	0	0	A
	JA	0	0	0.093322	0.0345218	0.0426146	0.0471844	A	0.00328076	0.0197727	0.0105445	0.0111993	0.00826543	A			JA	0	0	0	0	0	0	A	0	0	0	0	0	A
		1	0.0323388	0.0317992	0.0483883	0.0375088	0.00942582	A	1.31549	1.37656	1.45897	1.38367	0.0720057	B				1	0	0	0	0	0	A	0	0	0	0	0	A
		6	0.920889	1.04435	0.904946	0.956729	0.0763013	B	1.05525	1.1491	1.03353	1.07929	0.0614235	C				6	0	0	0	0	0	A	0	0	0	0	0	A
	Cold	0	0.0101029	0	0.00386545	0.00465612	0.00509766	A	0.00418576	0.00313172	0	0.00243916	0.00217713	A			Cold	0	0	0	0	0	0	A	0	0	0	0	0	A
		1	0.00442387	0.00572096	0.0070444	0.00572974	0.00131028	A	1.43951	1.37291	1.22684	1.34642	0.108782	B				1	0	0	0	0	0	A	0	0	0	0	0	A
		6	0.39932	0.365011	0.518159	0.427497	0.0803677	B	0.0258835	0.0262953	0.0290298	0.0270696	0.00171007	A				6	0	0	0	0	0	A	0	0	0	0	0	A
	Dehydrate	0	0.0422472	0.076031	0	0.0394261	0.0380939	A	0.0204442	0.0805103	0.0575606	0.0528384	0.0303102	A			Dehydrate	0	0	0	0	0	0	A	0	0	0	0	0	A
		1	0.0151495	0	0.0171992	0.0107829	0.00939434	A	1.02133	0.891652	1.13379	1.01559	0.121169	B				1	0	0	0	0	0	A	0	0	0	0	0	A
		6	0.581026	0.35265	0.379338	0.437671	0.124864	B	1.22215	1.46713	1.64919	1.44616	0.214293	C				6	0	0	0	0	0	A	0	0	0	0	0	A
CitMYB052	NaCl	0	0.0412896	0	0.0728757	0.0380551	0.0365454	A	0.0565898	0.130723	0.0193497	0.0688876	0.0566961	A		CitMYB059	NaCl	0	0.14997	0.241796	0.109857	0.167208	0.0676376	A	0.230158	0.145541	0.184676	0.186791	0.0423482	AB
		1	0.0638224	0.0145438	0.0320041	0.0367901	0.0249855	A	0.407971	0.345159	0.403217	0.385449	0.0349732	B				1	0.0631122	0.0511725	0.0638841	0.0593896	0.00712671	B	0.285397	0.207414	0.28673	0.259847	0.0454134	A
		6	1.59413	1.58357	1.56784	1.58185	0.0132285	B	2.1974	2.20319	2.2918	2.2308	0.052909	C				6	0.375941	0.481196	0.480176	0.445771	0.0604767	C	0.0678098	0.0322045	0.0517642	0.0505929	0.0178315	B
	ABA	0	0.0140517	0.0233685	0.00609422	0.0145048	0.00864603	A	0.00928732	0.00651945	0.00760011	0.00780229	0.00139497	A			ABA	0	0.14368	0.139551	0.133601	0.138944	0.00506692	A	0.0992887	0.0778436	0.0811931	0.0861085	0.0115366	A
		1	0.0601576	0.0921068	0.128488	0.0935842	0.0341892	A	0.549758	0.441521	0.717376	0.569551	0.138989	B				1	0.276833	0.202482	0.249552	0.242956	0.0376119	B	0.510428	0.572237	0.553995	0.545553	0.0317571	B
		6	0.821875	1.15089	1.00726	0.99334	0.164948	B	1.3303	1.39063	1.25415	1.32503	0.0683928	C				6	0.408689	0.414152	0.444894	0.422578	0.0195182	C	0.0979368	0.0918828	0.078679	0.0894996	0.00984762	A
	JA	0	0	0	0	0	0	A	0.0215005	0.000790375	0.0113874	0.0112261	0.010356	A			JA	0	0.255889	0.21203	0.167482	0.211801	0.0442039	A	0.0454801	0.0436045	0.0473461	0.0454769	0.00187082	A
		1	0.0310482	0.0607198	0.087821	0.059863	0.0283961	A	1.07492	1.04967	1.29451	1.1397	0.134666	B				1	0.389042	0.304986	0.332678	0.342235	0.0428351	B	0.660534	0.602647	0.759279	0.674154	0.0791993	B
		6	2.06329	2.21831	1.86002	2.04721	0.179688	B	1.75054	1.69229	1.92281	1.78855	0.119869	C				6	0.327301	0.399548	0.319792	0.348881	0.0440397	B	0.20827	0.0228131	0.0233603	0.0848144	0.106916	A
	Cold	0	0.0166542	0.0156021	0	0.0107521	0.00932645	A	0	0.00597216	0.000991768	0.00232131	0.00320038	A			Cold	0	0.0231512	0.0283313	0.0211664	0.0242163	0.0036993	A	0.0355527	0.0306536	0.0300675	0.0320912	0.00301196	A
		1	0	0.000446104	0	0.000148701	0.000257558	A	0.624501	0.75777	0.638379	0.67355	0.0732659	B				1	1.32333	1.43637	1.29395	1.35122	0.0751913	B	0.357391	0.246766	0.248429	0.284196	0.0633945	B
		6	2.63027	2.43923	2.51604	2.52851	0.0961287	B	0.295406	0.356773	0.316595	0.322925	0.031169	C				6	2.36375	2.63552	2.59272	2.53066	0.146127	C	1.0138	1.14639	1.13315	1.09778	0.0730287	C
	Dehydrate	0	0	0	0	0	0	A	0.0152047	0.0386688	0.0794196	0.044431	0.0324929	A			Dehydrate	0	0.21532	0.230896	0.273318	0.239845	0.0300168	A	0.129511	0.114565	0.164843	0.136306	0.0258187	A
		1	0.0215711	0.000971158	0	0.00751409	0.0121834	A	0.685198	0.580633	0.567756	0.611196	0.0644104	B				1	0.280393	0.17113	0.189423	0.213649	0.058521	A	1.08544	0.853894	1.0295	0.98961	0.120815	B
		6	0.350424	0.368135	0.447719	0.388759	0.0518227	B	0.67652	0.840956	0.754226	0.757234	0.0822593	C				6	0.271898	0.148125	0.189423	0.203149	0.0630173	A	0.178811	0.158128	0.138566	0.158502	0.0201248	A
CitMYB035	NaCl	0	0.0043578	0.0031578	0.00417156	0.00389572	0.000645809	A	0.00391089	0.000916566	0.0179041	0.00757719	0.00906784	A		CitMYB095	NaCl	0	0	0	0	0	0	A	0	0	0	0	0	A
		1	0.00149009	0.0068182	0.00164497	0.00331776	0.00303246	A	0.00515758	0.00536909	0.00140986	0.00397884	0.00222731	A				1	0	0	0	0	0	A	0.398108	0.381488	0.361147	0.380248	0.0185119	B
		6	0.00162171	0.00348143	0.000488511	0.00186388	0.00151109	A	0.00739104	0.00410366	0.00192109	0.00447193	0.00275351	A				6	0	0	0	0	0	A	0.0136626	0.0236626	0.0261811	0.0211688	0.00662137	A
	ABA	0	0.00239366	0.0031051	0.00246876	0.00265584	0.00039088	A	0.00636106	0.0159999	0.00889016	0.010417	0.00499754	A			ABA	0	0.933799	1.03656	1.13208	1.03414	0.0991619	A	0.0287693	0.0187693	0.0202311	0.0225899	0.00540119	A
		1	0.0043742	0.00245153	0.00206467	0.00296347	0.00123694	A	0.00373424	0.000914468	0.00246125	0.00236999	0.0014121	A				1	0	0	0.000103361	3.44538e-05	5.96756e-05	B	0.496371	0.411746	0.514976	0.474364	0.0550211	B
		6	0.00224172	0.00591359	0.00295234	0.00370255	0.0019475	A	0.00561951	0.00295286	0.00218679	0.00358638	0.00180192	A				6	0.0123	0.0103297	0.0104644	0.0110314	0.00110071	B	0.00408022	0.0416404	0.0125227	0.0194145	0.0197057	A
	JA	0	0.0094301	0.00746852	0.0118561	0.00958492	0.00219791	A	0.00980556	0.00627374	0.0160971	0.0107255	0.00497588	A			JA	0	0.329464	0.3	0.340446	0.323303	0.0209149	A	0.0416319	0.04592	0.0496784	0.0457434	0.00402618	A
		1	0.0262632	0.0228802	0.0298122	0.0263185	0.00346632	A	0.00436854	0.00370099	0.00320922	0.00375959	0.000581877	A				1	0	0	0	0	0	B	0.204099	0.276399	0.215934	0.232144	0.0387802	B
		6	0.00432944	0.00434182	0.00395478	0.00420868	0.000219973	A	0.00194417	0.010665	0.00353307	0.00538075	0.00464475	A				6	0	0	0.00703981	0.0023466	0.00406443	B	0	0	0	0	0	A
	Cold	0	0.000867248	0.0114865	0.00324137	0.00519838	0.00557357	A	0.00187738	0.00216083	0.00135887	0.00179902	0.000406681	A			Cold	0	0.228077	0.226169	0.233811	0.229352	0.00397748	A	1.56381	1.6686	1.5724	1.6016	0.0581801	A
		1	0.00324853	0.00173466	0.00173496	0.00223938	0.000873946	A	1.28663e-05	0.000158153	1.74346e-06	5.75877e-05	8.72698e-05	A				1	0.127504	0.167561	0.164036	0.153034	0.0221794	A	0.121001	0.112697	0.144345	0.126014	0.016409	B
		6	0.00183966	0.00114839	0.0118482	0.0049454	0.00598795	A	4.09252e-05	0	0.000819676	0.000286867	0.00046188	A				6	0.4	0.475219	0.3238	0.399673	0.07571	B	2.43794	3.38441	2.41625	2.7462	0.552813	C
	Dehydrate	0	0.00641169	0.00627674	0.00595624	0.00621489	0.000233938	A	0.00162357	0.00468108	0.00100594	0.00243686	0.00196793	A			Dehydrate	0	0	0	0	0	0	A	0.239674	0.322099	0.243145	0.268306	0.0466185	A
		1	0.00827238	0.00243247	0.00525145	0.00531877	0.00292054	A	0.00271819	2.82437e-05	0.000248912	0.000998449	0.00149342	A				1	0.0665221	0.0586834	0.0486834	0.0579629	0.00894115	A	0	0	0	0	0	B
		6	0.00260039	0.00502281	0.000882397	0.0028352	0.00208017	A	0.00276918	0.0230271	0.0199324	0.0152429	0.0109128	A				6	0.378355	0.390483	0.378508	0.382449	0.00695875	B	0.505913	0.511237	0.607133	0.541428	0.0569644	C
CitMYB080	NaCl	0	0	0	0.0252572	0.00841907	0.0145823	A	0.415714	0.452423	0.396066	0.421401	0.0286055	A		CitMYB060	NaCl	0	0	0	0	0	0	A	0.369068	0.339068	0.387634	0.365257	0.0245063	A
		1	0.319342	0.242133	0.229492	0.263656	0.0486383	B	0.0939677	0.130412	0.1061	0.11016	0.018558	B				1	0	0	0	0	0	A	0	0	0	0	0	B
		6	0.34341	0.381287	0.321601	0.348766	0.0302013	B	0.437631	0.459202	0.48154	0.459458	0.0219553	A				6	0	0	0	0	0	A	0	0	0	0	0	B
	ABA	0	0.157512	0.0857269	0.167192	0.13681	0.0445035	A	0.482178	0.442403	0.450874	0.458485	0.0209516	A			ABA	0	0.634701	0.549726	0.645585	0.610004	0.0524848	A	0.105945	0.1872	0.101071	0.131405	0.0483809	A
		1	0.161468	0.0723827	0.186725	0.140192	0.0600669	A	0.1632	0.150167	0.146279	0.153215	0.00886277	B				1	0.2	0.249464	0.184766	0.21141	0.0338245	B	0.306397	0.37823	0.315975	0.333534	0.0390029	B
		6	0.218921	0.370298	0.338765	0.309328	0.0798668	B	0.490933	0.48578	0.562367	0.513027	0.0428074	A				6	0	0	0	0	0	C	0.0582	0.0687841	0.0648884	0.0639575	0.00535311	A
	JA	0	0.0349206	0	0.257691	0.0975372	0.139792	A	0.631668	0.547699	0.617812	0.599059	0.0450161	A			JA	0	0	0	0	0	0	A	0.324083	0.321788	0.38331	0.34306	0.0348763	A
		1	0.491979	0.876382	0.919295	0.762552	0.235303	B	0.200571	0.214868	0.29075	0.235396	0.048468	B				1	0	0	0	0	0	A	0	0	0	0	0	B
		6	0.486727	0.425026	0.458662	0.456805	0.0308925	C	0.0555177	0.0637935	0.0677599	0.0623571	0.00624621	C				6	0	0	0	0	0	A	0	0	0	0	0	B
	Cold	0	0.219583	0.248899	0.345256	0.271246	0.0657494	A	0.0687335	0.06	0.0700575	0.0662637	0.00546473	A			Cold	0	0	0	0	0	0	A	0.455313	0.482466	0.452466	0.463415	0.0165598	A
		1	0.984018	1.02796	1.40312	1.13836	0.230333	B	0.158917	0.131344	0.217726	0.169329	0.0441221	A				1	0.820959	0.764236	0.7982	0.794465	0.0285451	B	0.663538	0.627513	0.616222	0.635758	0.0247123	B
		6	0.796235	0.939189	0.723374	0.8196	0.109788	C	1.15934	1.19697	1.03561	1.13064	0.0844258	B				6	0	0	0	0	0	A	2.02397	2.42097	2.13087	2.19194	0.205425	C
	Dehydrate	0	0	0.0912128	0	0.0304043	0.0526617	A	0.460987	0.526092	0.445886	0.477655	0.0426218	A			Dehydrate	0	0.42	0.37	0.475316	0.421772	0.0526803	A	0.37328	0.382767	0.326947	0.360998	0.0298683	A
		1	0.804051	0.798617	0.780893	0.79452	0.0121103	B	0.1	0.0962471	0.132458	0.109569	0.0199118	B				1	0.475367	0.520101	0.44	0.478489	0.0401415	A	0.113629	0.136293	0.104344	0.118089	0.0164346	B
		6	0.669227	0.843931	0.636057	0.716405	0.111679	B	1.12401	1.0737	1.16096	1.11956	0.0438005	C				6	0.114024	0.174953	0.1	0.129659	0.0398473	B	0.167213	0.136849	0.111237	0.138433	0.0280217	B
CitMYB061	NaCl	0	0	0	0	0	0	A	0	0	0	0	0	A		CitMYB100	NaCl	0	0.552125	0.410623	0.552779	0.505176	0.0818858	A	0.00136617	0.00169732	0.00011767	0.00106039	0.000833037	A
		1	0	0	0	0	0	A	0	0	0	0	0	A				1	0.0407406	0.0371647	0.0335207	0.037142	0.00361001	B	0.0275019	0.0366415	0.0394781	0.0345405	0.00625845	A
		6	0	0	0	0	0	A	0	0	0	0	0	A				6	0.00837316	0	0.000438557	0.00293724	0.00471275	B	0.0290838	0.0202168	0.0249119	0.0247375	0.00443606	A
	ABA	0	0	0	0	0	0	A	0	0	0	0	0	A			ABA	0	1.11797	1.03507	1.34701	1.16669	0.161575	A	0.123977	0.0880561	0.112625	0.108219	0.0183611	A
		1	0	0	0	0	0	A	0	0	0	0	0	A				1	0.0290131	0.0211325	0.0412888	0.0304781	0.0101577	B	0.149051	0.131722	0.134437	0.138403	0.00932051	A
		6	0	0	0	0	0	A	0	0	0	0	0	A				6	0	0.00455165	0.0178168	0.00745614	0.00925669	B	0	0	0	0	0	B
	JA	0	0	0	0	0	0	A	0	0	0	0	0	A			JA	0	0.2	0.175525	0.193554	0.189693	0.0126862	A	0.3612	0.347832	0.345804	0.351612	0.00836509	A
		1	0	0	0	0	0	A	0	0	0	0	0	A				1	0.0262639	0.000937095	0.000978866	0.00939327	0.0146104	B	0.000663468	0	0.00187303	0.000845498	0.000949688	B
		6	0	0	0	0	0	A	0	0	0	0	0	A				6	0	0	0.00180964	0.000603214	0.0010448	B	0.000350849	0.0013684	0.000600298	0.000773182	0.000530347	B
	Cold	0	0	0	0	0	0	A	0	0	0	0	0	A			Cold	0	0.172711	0.283655	0.23746	0.231276	0.0557301	A	0.0450327	0.0424546	0.0506703	0.0460525	0.0042017	A
		1	0	0	0	0	0	A	0	0	0	0	0	A				1	0.755327	0.893197	0.736397	0.794974	0.0855889	B	0.0156634	0.0159924	0.0255678	0.0190746	0.00562575	A
		6	0	0	0	0	0	A	0	0	0	0	0	A				6	0.0430554	0.0311544	0.00816655	0.0274588	0.0177356	C	2.22602	2.15898	2.45945	2.28148	0.157724	B
	Dehydrate	0	0	0	0	0	0	A	0	0	0	0	0	A			Dehydrate	0	0.13476	0.0642177	0.129695	0.109557	0.0393469	AC	0.257384	0.213429	0.377541	0.282785	0.0849533	A
		1	0	0	0	0	0	A	0	0	0	0	0	A				1	0.0120634	0.0185941	0.0122333	0.0142969	0.00372238	B	0.00848845	0.00506419	0.00548211	0.00634491	0.00186808	B
		6	0	0	0	0	0	A	0	0	0	0	0	A				6	0.0682594	0.0509421	0.0542285	0.05781	0.0091974	BC	0.0318761	0.0209244	0.0334803	0.0287603	0.00683332	B
CitMYB040	NaCl	0	0	0	0	0	0	A	0.147338	0.116238	0.102838	0.122138	0.0228295	A		CitMYB101	NaCl	0	0.2796	0.282468	0.309457	0.290508	0.0164725	A	0.0615488	0.59235	0.0650792	0.239659	0.305444	A
		1	0.293896	0.18284	0.17499	0.217242	0.0665002	B	0.278592	0.240913	0.280007	0.266504	0.0221737	B				1	0.0257261	0.0396743	0.0210741	0.0288248	0.00967953	B	0.0138195	0.011102	0.021102	0.0153412	0.00517075	B
		6	0.126079	0.103778	0.082489	0.104115	0.0217967	C	0.198313	0.200859	0.232053	0.210408	0.018788	C				6	0	0.00108665	0	0.000362215	0.000627375	B	0.00320838	0	0	0.00106946	0.00185236	B
	ABA	0	0.0201989	0.023454	0.158045	0.0672327	0.0786627	A	0.0295474	0.0414999	0.0349624	0.0353366	0.00598499	A			ABA	0	1.01258	1.13793	1.34701	1.16584	0.168954	A	0.0211165	0.0341645	0.0219357	0.0257389	0.00730829	A
		1	1.02119	0.913367	1.23772	1.05742	0.165182	B	0.353977	0.273532	0.270649	0.299386	0.0472993	B				1	0.0810653	0.0631143	0.0720649	0.0720815	0.00897549	B	0	0	0.00413134	0.00137711	0.00238523	A
		6	0.0859701	0.149859	0.238969	0.158266	0.0768449	A	0.810324	0.879326	0.811941	0.833864	0.0393797	C				6	0	0	0	0	0	C	0	0	0	0	0	A
	JA	0	0	0.0267406	0.0281405	0.0182937	0.0158583	A	0.0867179	0.0695221	0.0743045	0.0768482	0.00887562	A			JA	0	0.43874	0.503453	0.42621	0.456134	0.041455	A	0.176714	0.153731	0.186052	0.172166	0.0166337	A
		1	1.44475	1.73758	1.48109	1.55447	0.159611	B	0.0865914	0.0761007	0.0894046	0.0840322	0.00701145	A				1	0.0560398	0.0242376	0.0398347	0.0400374	0.015902	B	0	0	0.00825799	0.00275266	0.00476775	B
		6	0.178548	0.0927615	0.160695	0.144001	0.045264	C	0.212454	0.35156	0.253229	0.272414	0.0715098	B				6	0	0	0	0	0	B	0.00386547	0.00346718	0	0.00244422	0.0021261	B
	Cold	0	0.0132352	0.00845228	0.0235685	0.0150853	0.00772606	A	0	0.00126492	0	0.00042164	0.000730302	A			Cold	0	0.0291576	0.0248515	0.0224445	0.0254846	0.00340105	A	0.279672	0.222631	0.276409	0.259571	0.0320322	A
		1	0.0136548	0.00734089	0.0082568	0.00975082	0.0034118	A	0.137283	0.115861	0.182066	0.14507	0.0337828	B				1	0.226292	0.247986	0.28959	0.254622	0.0321666	B	0.00435427	0.00548581	0.00442987	0.00475665	0.000632599	B
		6	0.17514	0.156099	0.161977	0.164405	0.00975028	B	0.0839487	0.0991002	0.0855723	0.0895404	0.00831873	B				6	0.0242236	0.021858	0.0244859	0.0235225	0.00144742	A	0.0981747	0.0623662	0.0810662	0.0805357	0.0179102	B
	Dehydrate	0	0	0	0.018328	0.00610934	0.0105817	A	0.0478464	0.0505372	0.0544786	0.0509541	0.00333571	A			Dehydrate	0	0.08	0.0770205	0.0628331	0.0732845	0.009173	A	0.175471	0.143701	0.283974	0.201049	0.0735512	A
		1	2.46782	2.65208	2.41792	2.5126	0.123335	B	0.0827104	0.0949121	0.0857709	0.0877978	0.00634837	A				1	0.0107589	0.0106514	0.012483	0.0112978	0.00102785	B	0.00157672	0	0	0.000525574	0.00091032	B
		6	0.158767	0.138443	0.125572	0.140927	0.0167365	C	0.361971	0.329791	0.391335	0.361032	0.0307828	B				6	0.0171033	0.0126823	0.0124235	0.0140697	0.00263032	B	0.0212387	0.0210673	0.0220237	0.0214432	0.000509937	B
CitMYB006	NaCl	0	0	0	0	0	0	A	0	0	0	0	0	A		CitMYB010	NaCl	0	0	0	0	0	0	A	0	0	0	0	0	A
		1	0	0	0	0	0	A	0	0	0	0	0	A				1	0	0	0	0	0	A	0	0	0	0	0	A
		6	0	0	0	0	0	A	0	0	0	0	0	A				6	0	0	0	0	0	A	0	0	0	0	0	A
	ABA	0	0	0	0	0	0	A	0	0.00535294	0	0.00178431	0.00309052	A			ABA	0	0	0	0	0	0	A	0	0	0	0	0	A
		1	0.131746	0.138811	0.136837	0.135798	0.00364547	B	0.0213926	0.028506	0.024937	0.0249452	0.00355671	A				1	0	0	0	0	0	A	0	0	0	0	0	A
		6	0	0.00868165	0.00282227	0.00383464	0.00442848	A	0.621513	0.587022	0.603117	0.603884	0.0172584	B				6	0	0	0	0	0	A	0	0	0	0	0	A
	JA	0	0.33538	0.380021	0.392676	0.369359	0.0300994	A	0.0347951	0.0321206	0.0697535	0.0455564	0.0209979	A			JA	0	0	0	0	0	0	A	0	0	0	0	0	A
		1	0.303204	0.23935	0.211589	0.251381	0.0469777	B	0.217458	0.287286	0.216437	0.240393	0.0406132	B				1	0	0	0	0	0	A	0	0	0	0	0	A
		6	0.15213	0.138451	0.114889	0.135157	0.0188378	C	1.87586	1.66416	1.8348	1.79161	0.112265	C				6	0	0	0	0	0	A	0	0	0	0	0	A
	Cold	0	0.287863	0.20349	0.256379	0.249244	0.0426369	A	0.0313845	0.0364045	0.3	0.122596	0.153657	A			Cold	0	0	0	0	0	0	A	0	0	0	0	0	A
		1	0	0	0	0	0	B	0	0	0	0	0	B				1	0	0	0	0	0	A	0	0	0	0	0	A
		6	0	0	0.015684	0.00522801	0.00905518	B	0.00267317	0	0	0.000891056	0.00154335	B				6	0	0	0	0	0	A	0	0	0	0	0	A
	Dehydrate	0	0.357287	0.28	0.282407	0.306565	0.0439435	A	0.34223	0.37214	0.39465	0.369674	0.0262968	A			Dehydrate	0	0	0	0	0	0	A	0	0	0	0	0	A
		1	0.746375	0.694543	0.874509	0.771809	0.0926395	B	0.03	0.0300705	0.0359757	0.0320154	0.00342991	B				1	0	0	0	0	0	A	0	0	0	0	0	A
		6	0.0872644	0.0823141	0.0948165	0.0881316	0.00629617	C	0.4	0.388626	0.406207	0.398278	0.00891608	A				6	0	0	0	0	0	A	0	0	0	0	0	A
CitMYB054	NaCl	0	0	0	0.00601858	0.00200619	0.00347483	A	0	0	0.00485894	0.00161965	0.00280531	A		CitMYB007	NaCl	0	0	0	0	0	0	A	0	0	0	0	0	A
		1	0.0674198	0.0089768	0	0.0254655	0.0366096	A	0.0204898	0.00194668	0.00528009	0.00923884	0.0098851	A				1	0	0	0	0	0	A	0	0	0	0	0	A
		6	0.00154656	0	0	0.000515519	0.000892904	A	0	0	0	0	0	A				6	0	0	0	0	0	A	0	0	0	0	0	A
	ABA	0	0.045127	0.0294944	0.0212961	0.0319725	0.0121072	A	0.00635558	0	0.0241962	0.0101839	0.0125442	AB			ABA	0	0	0	0	0	0	A	0	0	0	0	0	A
		1	0	0.000625056	0	0.000208352	0.000360876	A	0.0973955	0.00408074	0.00397414	0.0351501	0.0539061	A				1	0	0	0	0	0	A	0	0	0	0	0	A
		6	0	0	0	0	0	A	0	0	0	0	0	B				6	0	0	0	0	0	A	0	0	0	0	0	A
	JA	0	0	0.00488659	0.0091997	0.00469543	0.00460283	A	0.0139216	0.0506283	0.0296544	0.0314015	0.0184156	A			JA	0	0	0	0	0	0	A	0	0	0	0	0	A
		1	0.00300709	0.00176455	0.00173266	0.0021681	0.000726762	A	0.00342309	0.00113724	0	0.00152011	0.00174337	B				1	0	0	0	0	0	A	0	0	0	0	0	A
		6	0	0	0	0	0	A	0	0.0139274	0.00785209	0.00725985	0.00698258	AB				6	0	0	0	0	0	A	0	0	0	0	0	A
	Cold	0	0.0231023	0	0.000875407	0.00799256	0.0130927	A	0.00206682	0	0.0193996	0.00715547	0.010654	A			Cold	0	0	0	0	0	0	A	0	0	0	0	0	A
		1	0.0208908	0.0238846	0.0240791	0.0229515	0.00178727	A	0.0146291	0.026401	0.0105602	0.0171968	0.00822664	A				1	0	0	0	0	0	A	0	0	0	0	0	A
		6	0	0.07573	0	0.0252433	0.0437227	A	0.379366	0.388845	0.398708	0.388973	0.00967139	B				6	0	0	0	0	0	A	0	0	0	0	0	A
	Dehydrate	0	0.109437	0.0412466	0.122072	0.0909182	0.0434783	A	0.00891064	0.00294829	0.0207126	0.0108572	0.00904072	A			Dehydrate	0	0	0	0	0	0	A	0	0	0	0	0	A
		1	0.00665765	0.0113313	0.00892996	0.00897298	0.00233714	B	0	0	0	0	0	A				1	0	0	0	0	0	A	0	0	0	0	0	A
		6	0.110686	0.0101179	0.00152649	0.0407767	0.0606951	B	0.296321	0.374629	0.313332	0.328094	0.0411883	B				6	0	0	0	0	0	A	0	0	0	0	0	A
CitMYB033	NaCl	0	0.0323503	0.0601942	0.0361721	0.0429056	0.0150939	A	0.0743212	0.075186	0.0886194	0.0793755	0.00801708	A		CitMYB099	NaCl	0	0.01	0.0180704	0.010689	0.0129198	0.00447384	AB	0	0	0	0	0	A
		1	0.12908	0.0964198	0.0954525	0.106984	0.0191416	B	0	0.00492389	0.00275808	0.00256066	0.00246787	B				1	0.0325678	0.0439449	0.03525	0.0372542	0.00594748	A	0.0620139	0.082084	0.0618851	0.068661	0.0116249	A
		6	0.0087516	0.00833153	0.00653307	0.00787206	0.00117847	A	0.00898037	0.00497363	0.0103099	0.00808796	0.00277779	B				6	0.0175218	0.00435652	0.0127352	0.0115379	0.00666382	B	0.062256	0.0721975	0.0647667	0.0664067	0.00516972	A
	ABA	0	0.127541	0.135346	0.145937	0.136275	0.00923312	A	0.0839881	0.0749456	0.081247	0.0800602	0.00463662	A			ABA	0	0.690816	0.630332	0.634701	0.65195	0.03373	A	0.0663554	0.501441	0.0409323	0.202909	0.258848	A
		1	0.0871616	0.126338	0.155005	0.122835	0.0340572	A	0.00754622	0.00831908	0.0109981	0.00895448	0.00181156	B				1	0.00433769	0.00551544	0.00240302	0.00408538	0.00157147	B	0.0100957	0.0133582	0.01569	0.0130479	0.00281003	B
		6	0.00855364	0.00706624	0.0102867	0.00863552	0.00161177	B	0.00226919	0.00136299	0.0013804	0.00167086	0.000518243	B				6	0.0212449	0.0243598	0.0291586	0.0249211	0.00398662	B	0	0	0.00098425	0.000328083	0.000568257	B
	JA	0	0.108302	0.0782517	0.0782899	0.0882811	0.0173383	A	0.0853598	0.107047	0.070409	0.0876052	0.0184218	A			JA	0	0.0512814	0.0414249	0.0517377	0.048148	0.00582679	A	0.235593	0.29567	0.263161	0.264808	0.0300724	A
		1	0.0601648	0.0831604	0.0835932	0.0756395	0.0134032	A	0.00631804	0.00748285	0.00918673	0.00766254	0.00144276	B				1	0.0163203	0.0150603	0.0095726	0.013651	0.00358779	B	0.030367	0.0228481	0.026612	0.0266091	0.00375948	B
		6	0.00333545	0.0130853	0.00671253	0.00771109	0.00495103	B	0.00168566	0.00189803	0.000602037	0.00139524	0.000695095	B				6	0.01631	0.0280252	0.0156629	0.0199993	0.00695811	B	0	0	0.000943815	0.000314605	0.000544912	B
	Cold	0	0.104398	0.112063	0.11007	0.108843	0.00397701	A	0.0353772	0.0372116	0.0393404	0.0373097	0.00198341	A			Cold	0	0.00810225	0.0154371	0.0108659	0.0114684	0.00370433	A	0.0107829	0.0368527	0.00998226	0.019206	0.0152877	A
		1	0.124678	0.113974	0.129488	0.122713	0.00794138	A	0.0026462	0.00856403	0.00377118	0.0049938	0.00314266	B				1	0.338138	0.205066	0.306507	0.283237	0.0695212	B	0.0772576	0.0651846	0.0515454	0.0646625	0.012864	A
		6	0.0107132	0.00887816	0.0121621	0.0105845	0.00164576	B	0.00684155	0.004774	0.00125912	0.00429156	0.00282231	B				6	0.139509	0.177572	0.147264	0.154782	0.020114	C	1.62195	1.89643	1.67785	1.73208	0.145056	B
	Dehydrate	0	0.126025	0.0262778	0.0627583	0.071687	0.0504694	A	0.196355	0.221041	0.310993	0.242796	0.0603359	A			Dehydrate	0	0.0380348	0.02	0.0247147	0.0275831	0.00935331	A	0.0948547	0.0830565	0.075685	0.0845321	0.00966962	A
		1	0.147434	0.146449	0	0.0979611	0.0848383	A	0.00273782	0.00562268	0.00656103	0.00497384	0.00199248	B				1	0.103465	0.13798	0.10596	0.115802	0.0192476	B	0.0121664	0.0158061	0.0111427	0.0130384	0.00245092	A
		6	0.00785204	0.00711788	0.00565375	0.00687456	0.00111916	B	0.00338982	0.0102423	0.015745	0.00979236	0.00618985	B				6	0.254136	0.24041	0.271911	0.255486	0.0157936	C	0.0600106	0.0612877	0.0797601	0.0670195	0.0110522	A
CitMYB001	NaCl	0	1.30688	1.2	1.66525	1.39071	0.243688	A	0	0	0	0	0	A		CitMYB094	NaCl	0	0	0	0	0	0	A	0	0	0	0	0	A
		1	0	0	0	0	0	B	0.347013	0.277314	0.2	0.274776	0.0735392	B				1	0	0	0	0	0	A	0	0	0	0	0	A
		6	0	0	0	0	0	B	0	0	0.0199934	0.00666446	0.0115432	A				6	0	0	0	0	0	A	0	0	0	0	0	A
	ABA	0	0.128615	0.11906	0	0.0825583	0.071657	A	0.000888963	0	0	0.000296321	0.000513243	A			ABA	0	0	0	0	0	0	A	0	0	0	0	0	A
		1	0	0	0.0452208	0.0150736	0.0261082	A	0	0	0	0	0	A				1	0	0	0	0	0	A	0	0	0	0	0	A
		6	0	0	0	0	0	A	0.337848	0.363323	0.313721	0.338297	0.024804	B				6	0	0	0	0	0	A	0	0	0	0	0	A
	JA	0	0.130564	2.13803	8.42508	3.56456	4.32736	A	0.011724	0	0.0592472	0.0236571	0.0313744	A			JA	0	0	0	0	0	0	A	0	0	0	0	0	A
		1	0	0.0407215	0	0.0135738	0.0235106	B	0	0	0.0588544	0.0196181	0.0339796	A				1	0	0	0	0	0	A	0	0	0	0	0	A
		6	0	0	0	0	0	B	0	0	0	0	0	A				6	0	0	0	0	0	A	0	0	0	0	0	A
	Cold	0	1	1.02935	0.919137	0.982828	0.0570772	A	0.0751047	0.0615345	0.006	0.0475464	0.0366144	A			Cold	0	0	0	0	0	0	A	0	0	0	0	0	A
		1	0.2	0.258859	0.274608	0.244489	0.0393252	A	0.0949139	0.0283522	0.0267997	0.0500219	0.0388853	A				1	0	0	0	0	0	A	0	0	0	0	0	A
		6	0	0	0	0	0	B	0.0321665	0	0	0.0107222	0.0185713	A				6	0	0	0	0	0	A	0	0	0	0	0	A
	Dehydrate	0	0.0698135	0.134624	0	0.0681457	0.0673273	A	0.0309163	0	0	0.0103054	0.0178495	A			Dehydrate	0	0	0	0	0	0	A	0	0	0	0	0	A
		1	0	0	0	0	0	A	0	0.0393357	0	0.0131119	0.0227105	A				1	0	0	0	0	0	A	0	0	0	0	0	A
		6	0.3	0.355024	0.315642	0.323555	0.0283525	B	0.203042	0.26657	0.295164	0.254926	0.0471522	A				6	0	0	0	0	0	A	0	0	0	0	0	A
CitMYB043	NaCl	0	0	0.0358519	0	0.0119506	0.0206991	A	0.859787	0.844284	0.8	0.83469	0.0310266	A		CitMYB069	NaCl	0	0	0	0	0	0	A	0	0	0	0	0	A
		1	0	0.0020638	0.00256906	0.00154429	0.00136105	A	0.296372	0.292192	0.222749	0.270437	0.0413525	B				1	0	0	0	0	0	A	0	0	0	0	0	A
		6	0.129648	0.107649	0.124845	0.120714	0.0115669	B	0.0100194	0	0	0.0033398	0.00578469	C				6	0	0	0	0	0	A	0	0	0	0	0	A
	ABA	0	0.017342	0.0198128	0.00702243	0.0147258	0.00678471	A	0.0044586	0.0774694	0.00377785	0.0285686	0.0423507	A			ABA	0	0	0	0	0	0	A	0	0	0	0	0	A
		1	0.00313804	0.0185554	0.0072491	0.00964751	0.0079836	A	0.823428	0.820345	0.818043	0.820605	0.00270205	B				1	0	0	0	0	0	A	0	0	0	0	0	A
		6	0.0259977	0.0934923	0.0656246	0.0617049	0.0339176	A	0.0123981	0.0275505	0.078227	0.0393919	0.034475	A				6	0	0	0	0	0	A	0	0	0	0	0	A
	JA	0	0	0.0116217	0.0441397	0.0185871	0.0228794	A	0.0385578	0.0143063	0.0121846	0.0216829	0.0146526	A			JA	0	0	0	0	0	0	A	0	0	0	0	0	A
		1	0	0.0129023	0.0514608	0.0214544	0.0267751	A	0.0361793	0.00702854	0.0225226	0.0219102	0.014585	A				1	0	0	0	0	0	A	0	0	0	0	0	A
		6	0.152071	0.0591409	0.102546	0.104586	0.0464986	B	0.0111221	0	0.00154413	0.00422209	0.00602529	A				6	0	0	0	0	0	A	0	0	0	0	0	A
	Cold	0	0	0	0.00973345	0.00324448	0.00561961	A	0.00261918	0	0	0.000873061	0.00151219	A			Cold	0	0	0	0	0	0	A	0	0	0	0	0	A
		1	0.00531198	0.0216586	0.0145096	0.0138267	0.00819468	A	0.162604	0.188997	0.187363	0.179655	0.0147891	B				1	0	0	0	0	0	A	0	0	0	0	0	A
		6	0.602582	0.607529	0.891985	0.700699	0.165677	B	0.470022	0.44919	0.454636	0.457949	0.0108038	C				6	0	0	0	0	0	A	0	0	0	0	0	A
	Dehydrate	0	0	0	0.0666221	0.0222074	0.0384643	A	0.175266	0.161209	0.177409	0.171295	0.0088001	A			Dehydrate	0	0	0	0	0	0	A	0	0	0	0	0	A
		1	0.0129207	0	0.00314906	0.00535658	0.00673728	A	0.699365	0.641399	0.89123	0.743998	0.130759	B				1	0	0	0	0	0	A	0	0	0	0	0	A
		6	0.20045	0.192396	0.159925	0.184257	0.0214535	B	0.137722	0.154302	0.153489	0.148504	0.00934675	A				6	0	0	0	0	0	A	0	0	0	0	0	A
CitMYB041	NaCl	0	0.0871835	0.0191663	0.0256353	0.043995	0.0375419	A	0.0371509	0.0205984	0.0259443	0.0278979	0.00844742	A		CitMYB005	NaCl	0	1.03	1.24541	1.19124	1.15555	0.112053	A	0	0	0	0	0	A
		1	0.0111653	0	0.00250988	0.00455838	0.00585773	A	0.00125847	0.000412937	0.00306335	0.00157825	0.00135384	A				1	0.253293	0.285143	0.285143	0.274527	0.0183886	B	0	0	0	0	0	A
		6	0.00354611	0.0017968	0.00301353	0.00278548	0.000896671	A	0.0240546	0.0197076	0.023154	0.0223054	0.00229436	A				6	0	0	0	0	0	B	0.269214	0.262026	0.472091	0.334443	0.11926	B
	ABA	0	0.00471964	0.0116183	0.00283737	0.00639176	0.0046231	A	0.0136636	0.0142793	0.0178259	0.0152562	0.00224656	A			ABA	0	0.1	0.192588	0.196392	0.162993	0.054587	AB	0.819078	0.704416	0.890298	0.804598	0.0937832	A
		1	0.00543387	0.00406016	0.00537943	0.00495782	0.000777873	A	0.00897526	0.00406993	0	0.0043484	0.00449411	A				1	0.42873	0.515028	0.460148	0.467969	0.0436777	A	0	0	0	0	0	B
		6	0	0	0.000159662	5.32207e-05	9.2181e-05	A	0.000159742	0.000240345	0	0.000133362	0.000122325	A				6	0	0	0	0	0	B	0.00640471	0.00697645	0	0.00446039	0.00387337	B
	JA	0	0.014926	0.0215082	0.0184462	0.0182935	0.00329377	A	0.0164975	0.0133818	0.015563	0.0151475	0.00159887	A			JA	0	0	0	0	0	0	A	0.246663	0.02875	0.0389197	0.104778	0.122982	A
		1	0.00572313	0.0198114	0.0185492	0.0146945	0.00779507	A	0	0	0.0060522	0.0020174	0.00349424	A				1	0	0	0	0	0	A	0	0	0.0123281	0.00410935	0.00711761	B
		6	0.000881456	0	0.000300471	0.000393976	0.000448106	A	0.000178076	0.000953427	0.00336855	0.00150002	0.00166399	A				6	0	0	0	0	0	A	0	0	0	0	0	B
	Cold	0	0.0031343	0.00393803	0.00330141	0.00345791	0.000424101	A	0.00581222	0.00401465	0.00522442	0.0050171	0.000916543	A			Cold	0	0.022676	0.0255812	0.0255812	0.0246128	0.00167732	A	0.0270226	0.0321026	0.034	0.0310417	0.00360765	A
		1	0.260377	0.297582	0.281903	0.279954	0.0186791	B	0.00649288	0.00263899	0.00707952	0.0054038	0.00241229	A				1	0.234034	0.21775	0.242685	0.23149	0.012661	A	0.0329825	0.0282982	0.028128	0.0298029	0.0027549	A
		6	0.0125611	0.00261733	0.00971484	0.00829775	0.0051211	A	0.00885218	0.00917113	0.0216438	0.0132224	0.00729492	A				6	0	0	0	0	0	A	0.27189	0.236566	0.194101	0.234186	0.0389492	B
	Dehydrate	0	1.11344	1.5486	1.10738	1.25647	0.253009	A	0.000679591	0.000885925	0.00529656	0.00228736	0.00260809	A			Dehydrate	0	0.000473897	0	0.00841588	0.00296326	0.00472805	A	0.420993	0.544326	0.505976	0.490432	0.0631185	A
		1	0.00837887	0.00466948	0.00467253	0.00590696	0.00214074	B	0.00458276	0.00318755	0.011628	0.0064661	0.00452444	A				1	1.93908	2.05131	1.87764	1.95601	0.0880644	B	0.0420193	0.0441295	0.0467151	0.044288	0.0023519	B
		6	0.00423519	0.00378555	0.00427966	0.00410013	0.000273345	B	0.0119325	0.013979	0.0149696	0.013627	0.00154884	A				6	0.561547	0.560927	0.531579	0.551351	0.0171262	C	0.975531	1.00935	0.940591	0.975158	0.0343824	C
CitMYB058	NaCl	0	0.0671774	0.0773974	0.0769324	0.0738357	0.00577098	A	0.430986	0.535344	0.341251	0.43586	0.0971382	A		CitMYB024	NaCl	0	0.181506	0.146497	0.106025	0.144676	0.0377734	A	0.0164685	0.035186	0.0364931	0.0293825	0.011203	A
		1	0.272855	0.209941	0.229612	0.237469	0.0321849	B	0.284923	0.203322	0.202709	0.230318	0.0472903	B				1	0.00011892	0.000254327	0.000308102	0.000227116	9.74823e-05	A	0.00799115	0.00470971	0.00353301	0.00541129	0.00231039	A
		6	0.875636	0.839635	0.7777	0.83099	0.0495367	C	0.789979	0.885445	0.953129	0.876184	0.0819681	C				6	0.0129279	0.0129279	0.0508219	0.0255592	0.0218781	A	0.00395238	0.00378277	0.0017743	0.00316982	0.00121153	A
	ABA	0	0.389016	0.453657	0.499747	0.447473	0.0556236	A	0.460627	0.226185	0.222112	0.302975	0.136546	A			ABA	0	0.192845	0.17604	0.140274	0.16972	0.0268496	A	0.00501774	0.0059268	0.00516461	0.00536972	0.000488003	A
		1	0.478737	0.50316	0.509566	0.497154	0.0162681	A	0.71893	0.661647	0.77081	0.717129	0.0546036	B				1	0.0440892	0.0651029	0.0271119	0.0454346	0.0190312	A	0.47486	0.380766	0.406074	0.420567	0.0486919	B
		6	0.908439	1.24032	1.03299	1.06058	0.167652	B	0.726365	0.69937	0.677896	0.70121	0.0242869	B				6	0.00837058	0.00827039	0.00638392	0.00767496	0.0011192	A	5.44935e-05	0.00473878	0.00541533	0.00340287	0.00291944	A
	JA	0	0.102984	0.156515	0.0818649	0.113788	0.0384801	A	0.264612	0.281843	0.221052	0.255836	0.0313313	A			JA	0	0.0211621	0.0447319	0.0183599	0.0280846	0.0144849	A	0.00354336	0.00673357	0.00999367	0.00675687	0.00322522	A
		1	0.0443516	0.0517022	0.0630709	0.0530416	0.00943123	A	0.645627	0.654178	0.784483	0.694763	0.0778177	B				1	0.00328563	0.00183993	0.00341029	0.00284528	0.000872891	A	0.0699213	0.0618323	0.0308891	0.0542142	0.0206011	A
		6	1.0729	1.03197	1.1288	1.07789	0.0486083	B	0.545188	0.586442	0.428619	0.520083	0.0818518	C				6	0.00174154	0.00929433	2.4943	0.835112	1.4369	B	0.168335	0.144047	0.165604	0.159329	0.0133047	B
	Cold	0	0.319941	0.308329	0.252604	0.293625	0.0359961	A	0.0864817	0.0851736	0.08121	0.0842884	0.00274505	A			Cold	0	0.0395979	0.043343	0.0521108	0.0450172	0.00642226	A	0.00591005	0.00621925	0.00790124	0.00667685	0.00107157	A
		1	0.316315	0.262596	0.365922	0.314944	0.0516762	A	0.511735	0.685821	0.595428	0.597661	0.0870645	B				1	0.00222039	0.000322204	0.00294146	0.00182802	0.00135299	A	0.00241135	0.00902223	0.0112419	0.00755849	0.00459363	A
		6	1.43164	1.37935	1.50708	1.43936	0.0642139	B	0.546489	0.489723	0.466592	0.500935	0.0411118	C				6	0.00869957	0.00749976	0.00757525	0.00792486	0.00067198	A	2.05525	2.05525	2.05525	2.05525	0	B
	Dehydrate	0	0.173419	0.12807	0.179481	0.160324	0.0280962	A	0.869159	0.923066	0.866317	0.886181	0.0319753	A			Dehydrate	0	0.0154489	0.0246221	0.0211044	0.0203918	0.00462794	A	0.0531023	0.0569219	0.065731	0.0585851	0.00647658	A
		1	0.130805	0.250433	0.101357	0.160865	0.0789531	A	0.696868	0.786099	0.819356	0.767441	0.0633399	B				1	1.23908	1.03908	1.16541	1.14786	0.101148	B	0.00885889	0.004578	0.00620723	0.00654804	0.0021607	A
		6	0.524502	0.435235	0.400992	0.453576	0.0637652	B	0.572119	0.582392	0.52113	0.558547	0.032809	C				6	0.0530374	0.0461615	0.0333312	0.0441767	0.0100019	A	0.128701	0.137045	0.129632	0.131793	0.00457258	B
CitMYB055	NaCl	0	0.0982782	0.181853	0.172693	0.150941	0.045837	A	0.286771	0.137087	0.173676	0.199178	0.0780328	A
		1	0.188634	0.183472	0.16905	0.180385	0.0101502	A	0.615478	0.594878	0.565952	0.592103	0.0248792	B
		6	2.00735	2.10597	2.12395	2.07909	0.0627776	B	0.765466	0.896375	0.722383	0.794741	0.0906151	C
	ABA	0	0.198379	0.238086	0.342307	0.259591	0.0743348	A	0.123795	0.152423	0.153457	0.143225	0.016835	A
		1	0.153228	0.132263	0.216286	0.167259	0.0437333	A	1.43745	1.47443	1.35803	1.42331	0.0594731	B
		6	0.533572	0.604686	0.54067	0.559642	0.0391701	B	0.414735	0.34065	0.293531	0.349638	0.0610999	C
	JA	0	0.202699	0.204955	0.196412	0.201355	0.00442708	A	0.19778	0.295895	0.249507	0.247727	0.0490816	A
		1	0.159407	0.127065	0.115823	0.134098	0.022627	A	1.24461	1.35896	1.30798	1.30385	0.0572872	B
		6	0.426734	0.470593	0.624368	0.507232	0.103786	B	0.27013	0.380819	0.246949	0.299299	0.0715431	A
	Cold	0	0.201827	0.133006	0.129808	0.15488	0.0406883	A	0.0377597	0.00168826	0.029762	0.02307	0.018944	A
		1	0.152381	0.161309	0.136216	0.149969	0.012719	A	1.67864	1.55929	1.68421	1.64071	0.0705709	B
		6	3.36375	3.49231	3.2473	3.36778	0.122555	B	0.586925	0.599283	0.544359	0.576856	0.0288133	C
	Dehydrate	0	0.107705	0.136259	0.191299	0.145088	0.0424902	A	0.319362	0.366514	0.396499	0.360792	0.0388855	A
		1	0.27667	0.375288	0.308029	0.319996	0.0503866	B	0.92515	0.954239	0.917314	0.932234	0.019455	B
		6	0.204886	0.398484	0.236951	0.280107	0.103763	B	0.156026	0.16919	0.186663	0.170626	0.0153689	C
